# Supplementary material for: 1-(6-Chloro-1-methyl-1H-imidazo[4,5-c]pyridin-4-yl)-3-(2-chloro­phen­yl)urea
Source: Acta Crystallogr Sect E Struct Rep Online. 2014 Jan 18;70(Pt 2):o155–6. doi: 10.1107/S1600536814000695 (PMC3998316; doi:10.1107/S1600536814000695)
Supplement: Supplementary file 1 [file e-70-0o155-sup1.cif]

##############################################################################
#                                                                            #
# This CIF contains the data in a paper accepted for publication in          #
# Acta Crystallographica Section E. It conforms to the requirements of       #
# Notes for Authors for Acta Crystallographica Section E, and has been       #
# peer reviewed under the auspices of the IUCr Commission on Journals.       #
#                                                                            #
# Full details of the Crystallographic Information File format               #
# are given in the paper "The Crystallographic Information File (CIF):       #
# a New Standard Archive File for Crystallography" by S. R. Hall, F. H.      #
# Allen and I. D. Brown [Acta Cryst. (1991), A47, 655-685].                  #
#                                                                            #
# The current version of the core CIF dictionary is obtainable from          #
# ftp://ftp.iucr.org/pub/cif_core.dic.                                       #
#                                                                            #
# Software is freely available for graphical display of the structure(s)     #
# in this CIF. For information consult the CIF software page                 #
# http://www.iucr.org/resources/cif/software.                                #
#                                                                            #
# This file may be used for bona fide research purposes within the           #
# scientific community so long as proper attribution is given to the journal # 
# article from which it was obtained.                                        #
#                                                                            #
##############################################################################
data_I
_audit_creation_method     SHELXL-97
_database_code_depnum_ccdc_archive     'CCDC 981048'
_chemical_name_systematic
;\
1-(6-Chloro-1-methyl-1<i>H</i>-imidazo[4,5-<i>c</i>]pyridin-4-yl)-\
3-(2-chlorophenyl)urea
;
_chemical_name_common     ?
_chemical_formula_moiety     'C14 H11 Cl2 N5 O'
_chemical_formula_sum     'C14 H11 Cl2 N5 O'
_chemical_formula_iupac     'C14 H11 Cl2 N5 O'
_chemical_formula_weight     336.18
_chemical_melting_point     380
_symmetry_cell_setting     monoclinic
_symmetry_space_group_name_H-M     'P 21/c'
_symmetry_space_group_name_Hall     '-P 2ybc'
loop_
    _symmetry_equiv_pos_as_xyz
    'x, y, z'
    '-x, y+1/2, -z+1/2'
    '-x, -y, -z'
    'x, -y-1/2, z-1/2'
_cell_length_a     8.9368(3)
_cell_length_b     17.2369(4)
_cell_length_c     10.3805(3)
_cell_angle_alpha     90.00
_cell_angle_beta     114.216(4)
_cell_angle_gamma     90.00
_cell_volume     1458.33(7)
_cell_formula_units_Z     4
_cell_measurement_reflns_used     2576
_cell_measurement_theta_min     2.36
_cell_measurement_theta_max     25.00
_cell_measurement_temperature     293(2)
_exptl_crystal_description     Plate
_exptl_crystal_colour     colourless
_exptl_crystal_size_max     0.24
_exptl_crystal_size_mid     0.20
_exptl_crystal_size_min     0.12
_exptl_crystal_density_diffrn     1.531
_exptl_crystal_density_meas     ?
_exptl_crystal_density_method     'not measured'
_exptl_crystal_F_000     688
_exptl_absorpt_coefficient_mu     0.454
_exptl_absorpt_correction_type     multi-scan
_exptl_absorpt_process_details     '(SADABS; Sheldrick, 2007)'
_exptl_absorpt_correction_T_min     0.7700
_exptl_absorpt_correction_T_max     1.0000
_exptl_special_details
;
IR cm-1 (KBr) 3431, 1669; Anal. Calcd for C~14~H~11~Cl~2~N~5~O C,50.02; H, 3.30;
N, 20.83%; Found, C, 49.45; H, 3.25; N, 20.44%.
;
_diffrn_ambient_temperature     293(2)
_diffrn_radiation_type     MoK\a
_diffrn_radiation_wavelength     0.71073
_diffrn_radiation_source     'fine-focus sealed tube'
_diffrn_radiation_monochromator     graphite
_diffrn_measurement_device_type     'Bruker SMART CCD area-detector'
_diffrn_measurement_method     '\w and \f scans'
_diffrn_detector_area_resol_mean     ?
_diffrn_reflns_number     11425
_diffrn_reflns_av_R_equivalents     0.0231
_diffrn_reflns_av_sigmaI/netI     0.0198
_diffrn_reflns_theta_min     2.36
_diffrn_reflns_theta_max     25.00
_diffrn_reflns_theta_full     25.00
_diffrn_measured_fraction_theta_max     1.000
_diffrn_measured_fraction_theta_full     1.000
_diffrn_reflns_limit_h_min     -10
_diffrn_reflns_limit_h_max     10
_diffrn_reflns_limit_k_min     -20
_diffrn_reflns_limit_k_max     20
_diffrn_reflns_limit_l_min     -12
_diffrn_reflns_limit_l_max     12
_diffrn_standards_number     .
_diffrn_standards_interval_count     .
_diffrn_standards_interval_time     .
_diffrn_standards_decay_%     ?
_refine_special_details
;
Refinement of <i>F</i>^2^ against ALL reflections. The weighted <i>R</i>-factor
<i>wR</i> and goodness of fit <i>S</i> are based on <i>F</i>^2^, conventional
<i>R</i>-factors <i>R</i> are based on <i>F</i>, with <i>F</i> set to zero for
negative <i>F</i>^2^. The threshold expression of <i>F</i>^2^ >
2\s(<i>F</i>^2^) is used only for calculating <i>R</i>-factors(gt) <i>etc</i>.
and is not relevant to the choice of reflections for refinement.
<i>R</i>-factors based on <i>F</i>^2^ are statistically about twice as large
as those based on <i>F</i>, and <i>R</i>- factors based on ALL data will be
even larger.
;
_reflns_number_total     2576
_reflns_number_gt     2175
_reflns_threshold_expression     I>2\s(I)
_refine_ls_structure_factor_coef     Fsqd
_refine_ls_matrix_type     full
_refine_ls_R_factor_all     0.0475
_refine_ls_R_factor_gt     0.0392
_refine_ls_wR_factor_gt     0.1062
_refine_ls_wR_factor_ref     0.1116
_refine_ls_goodness_of_fit_ref     1.060
_refine_ls_restrained_S_all     1.060
_refine_ls_number_reflns     2576
_refine_ls_number_parameters     199
_refine_ls_number_restraints     0
_refine_ls_hydrogen_treatment     constr
_refine_ls_weighting_scheme     calc
_refine_ls_weighting_details
         'calc w=1/[\s^2^(Fo^2^)+(0.0553P)^2^+0.5893P] where P=(Fo^2^+2Fc^2^)/3'
_atom_sites_solution_hydrogens     geom
_atom_sites_solution_primary     direct
_atom_sites_solution_secondary     difmap
_refine_ls_shift/su_max     0.001
_refine_ls_shift/su_mean     0.000
_refine_diff_density_max     0.384
_refine_diff_density_min     -0.283
_refine_ls_extinction_method     none
_refine_ls_extinction_coef     ?
loop_
    _atom_type_symbol
    _atom_type_description
    _atom_type_scat_dispersion_real
    _atom_type_scat_dispersion_imag
    _atom_type_scat_source
    'C' 'C' 0.0033 0.0016
                         'International Tables Vol C Tables 4.2.6.8 and 6.1.1.4'
    'H' 'H' 0.0000 0.0000
                         'International Tables Vol C Tables 4.2.6.8 and 6.1.1.4'
    'Cl' 'Cl' 0.1484 0.1585
                         'International Tables Vol C Tables 4.2.6.8 and 6.1.1.4'
    'N' 'N' 0.0061 0.0033
                         'International Tables Vol C Tables 4.2.6.8 and 6.1.1.4'
    'O' 'O' 0.0106 0.0060
                         'International Tables Vol C Tables 4.2.6.8 and 6.1.1.4'
_computing_data_collection     'SMART (Bruker, 2001)'
_computing_cell_refinement     'SAINT (Bruker, 2001)'
_computing_data_reduction     'SAINT (Bruker, 2001)'
_computing_structure_solution     'SHELXS97 (Sheldrick, 2008)'
_computing_structure_refinement     'SHELXL97 (Sheldrick, 2008)'
_computing_molecular_graphics     'ORTEP-3 for Windows (Farrugia, 2012)'
_computing_publication_material     'SHELXL97 (Sheldrick, 2008)'
loop_
    _atom_site_type_symbol
    _atom_site_label
    _atom_site_fract_x
    _atom_site_fract_y
    _atom_site_fract_z
    _atom_site_U_iso_or_equiv
    _atom_site_adp_type
    _atom_site_calc_flag
    _atom_site_refinement_flags
    _atom_site_occupancy
    _atom_site_symmetry_multiplicity
    _atom_site_disorder_assembly
    _atom_site_disorder_group
    Cl Cl1 0.98140(8) 0.21079(4) 0.85698(7) 0.0611(2) Uani d . 1 1 . .
    Cl Cl2 1.28185(8) 0.14285(4) 1.18265(7) 0.0693(2) Uani d . 1 1 . .
    O O3 0.50876(19) 0.04206(11) 0.86633(16) 0.0599(5) Uani d . 1 1 . .
    N N4 1.1433(2) -0.06979(11) 1.47101(19) 0.0457(5) Uani d . 1 1 . .
    N N5 0.8783(2) -0.07679(11) 1.31848(19) 0.0474(5) Uani d . 1 1 . .
    N N6 1.0050(2) 0.07252(10) 1.12745(18) 0.0424(4) Uani d . 1 1 . .
    N N7 0.7418(2) 0.01864(11) 1.05733(18) 0.0447(5) Uani d . 1 1 . .
    H H7 0.6847 -0.0136 1.0818 0.054 Uiso calc R 1 1 . .
    N N8 0.7379(2) 0.10758(10) 0.88673(17) 0.0389(4) Uani d . 1 1 . .
    H H8 0.8420 0.1107 0.9357 0.047 Uiso calc R 1 1 . .
    C C9 1.2941(3) -0.08685(16) 1.5946(2) 0.0587(6) Uani d . 1 1 . .
    H H9A 1.3816 -0.0553 1.5925 0.088 Uiso calc R 1 1 . .
    H H9B 1.3215 -0.1406 1.5937 0.088 Uiso calc R 1 1 . .
    H H9C 1.2783 -0.0758 1.6789 0.088 Uiso calc R 1 1 . .
    C C10 0.9933(3) -0.10224(14) 1.4362(2) 0.0502(6) Uani d . 1 1 . .
    H H10 0.9738 -0.1398 1.4919 0.060 Uiso calc R 1 1 . .
    C C11 0.9608(3) -0.02290(12) 1.2725(2) 0.0386(5) Uani d . 1 1 . .
    C C12 0.9041(2) 0.02356(12) 1.1512(2) 0.0379(5) Uani d . 1 1 . .
    C C13 1.1616(3) 0.07603(13) 1.2225(2) 0.0451(5) Uani d . 1 1 . .
    C C14 1.2320(3) 0.03333(13) 1.3434(2) 0.0461(5) Uani d . 1 1 . .
    H H14 1.3418 0.0380 1.4053 0.055 Uiso calc R 1 1 . .
    C C15 1.1242(3) -0.01774(12) 1.3656(2) 0.0397(5) Uani d . 1 1 . .
    C C16 0.6546(3) 0.05620(13) 0.9311(2) 0.0408(5) Uani d . 1 1 . .
    C C17 0.6706(3) 0.15605(11) 0.7687(2) 0.0389(5) Uani d . 1 1 . .
    C C18 0.5051(3) 0.15738(14) 0.6761(2) 0.0472(5) Uani d . 1 1 . .
    H H18 0.4318 0.1235 0.6897 0.057 Uiso calc R 1 1 . .
    C C19 0.4496(3) 0.20893(14) 0.5640(3) 0.0545(6) Uani d . 1 1 . .
    H H19 0.3389 0.2093 0.5032 0.065 Uiso calc R 1 1 . .
    C C20 0.5541(4) 0.25923(15) 0.5406(3) 0.0621(7) Uani d . 1 1 . .
    H H20 0.5148 0.2933 0.4646 0.075 Uiso calc R 1 1 . .
    C C21 0.7172(4) 0.25902(14) 0.6304(3) 0.0599(7) Uani d . 1 1 . .
    H H21 0.7893 0.2929 0.6152 0.072 Uiso calc R 1 1 . .
    C C22 0.7742(3) 0.20852(12) 0.7430(2) 0.0444(5) Uani d . 1 1 . .
loop_
    _atom_site_aniso_label
    _atom_site_aniso_U_11
    _atom_site_aniso_U_22
    _atom_site_aniso_U_33
    _atom_site_aniso_U_12
    _atom_site_aniso_U_13
    _atom_site_aniso_U_23
    Cl1 0.0526(4) 0.0597(4) 0.0696(4) -0.0158(3) 0.0237(3) -0.0005(3)
    Cl2 0.0440(4) 0.0822(5) 0.0688(4) -0.0224(3) 0.0101(3) 0.0153(3)
    O3 0.0347(9) 0.0818(12) 0.0484(9) -0.0163(8) 0.0022(7) 0.0204(8)
    N4 0.0397(10) 0.0505(11) 0.0404(10) 0.0087(8) 0.0100(8) 0.0054(8)
    N5 0.0400(10) 0.0526(11) 0.0467(11) 0.0006(9) 0.0147(9) 0.0106(9)
    N6 0.0363(10) 0.0455(10) 0.0408(10) -0.0063(8) 0.0112(8) -0.0004(8)
    N7 0.0341(10) 0.0529(11) 0.0387(10) -0.0093(8) 0.0065(8) 0.0110(8)
    N8 0.0336(9) 0.0449(10) 0.0351(9) -0.0055(8) 0.0111(7) 0.0019(8)
    C9 0.0453(14) 0.0688(16) 0.0477(14) 0.0113(12) 0.0047(11) 0.0098(12)
    C10 0.0472(13) 0.0525(13) 0.0499(13) 0.0054(11) 0.0188(11) 0.0130(11)
    C11 0.0343(11) 0.0416(11) 0.0379(11) 0.0012(9) 0.0126(9) 0.0003(9)
    C12 0.0327(11) 0.0422(11) 0.0362(11) -0.0005(9) 0.0114(9) -0.0016(9)
    C13 0.0357(11) 0.0494(13) 0.0465(12) -0.0066(10) 0.0131(10) -0.0024(10)
    C14 0.0315(11) 0.0536(13) 0.0450(12) -0.0006(10) 0.0074(10) -0.0022(10)
    C15 0.0378(11) 0.0415(11) 0.0365(11) 0.0041(9) 0.0119(9) -0.0026(9)
    C16 0.0363(12) 0.0457(12) 0.0363(11) -0.0043(9) 0.0108(9) 0.0019(9)
    C17 0.0470(12) 0.0365(11) 0.0353(10) -0.0009(9) 0.0191(10) -0.0032(9)
    C18 0.0472(13) 0.0524(13) 0.0402(12) -0.0004(11) 0.0162(10) 0.0034(10)
    C19 0.0591(15) 0.0563(15) 0.0422(13) 0.0083(12) 0.0146(12) 0.0050(11)
    C20 0.084(2) 0.0523(14) 0.0493(14) 0.0061(14) 0.0261(14) 0.0143(12)
    C21 0.0801(19) 0.0470(14) 0.0592(16) -0.0078(13) 0.0351(15) 0.0056(12)
    C22 0.0544(14) 0.0394(11) 0.0433(12) -0.0050(10) 0.0239(11) -0.0041(9)
_geom_special_details
;
All s.u.'s (except the s.u. in the dihedral angle between two l.s. planes) are
estimated using the full covariance matrix. The cell s.u.'s are taken into
account individually in the estimation of s.u.'s in distances, angles and
torsion angles; correlations between s.u.'s in cell parameters are only used
when they are defined by crystal symmetry. An approximate (isotropic)
treatment of cell s.u.'s is used for estimating s.u.'s involving l.s. planes.
;
loop_
    _geom_bond_atom_site_label_1
    _geom_bond_atom_site_label_2
    _geom_bond_site_symmetry_2
    _geom_bond_distance
    _geom_bond_publ_flag
    Cl1 C22 . 1.741(2) ?
    Cl2 C13 . 1.737(2) ?
    O3 C16 . 1.221(2) ?
    N4 C10 . 1.357(3) ?
    N4 C15 . 1.371(3) ?
    N4 C9 . 1.460(3) ?
    N5 C10 . 1.309(3) ?
    N5 C11 . 1.387(3) ?
    N6 C12 . 1.330(3) ?
    N6 C13 . 1.343(3) ?
    N7 C12 . 1.379(3) ?
    N7 C16 . 1.381(3) ?
    N7 H7 . 0.8600 ?
    N8 C16 . 1.353(3) ?
    N8 C17 . 1.399(3) ?
    N8 H8 . 0.8600 ?
    C9 H9A . 0.9600 ?
    C9 H9B . 0.9600 ?
    C9 H9C . 0.9600 ?
    C10 H10 . 0.9300 ?
    C11 C15 . 1.384(3) ?
    C11 C12 . 1.399(3) ?
    C13 C14 . 1.366(3) ?
    C14 C15 . 1.391(3) ?
    C14 H14 . 0.9300 ?
    C17 C18 . 1.395(3) ?
    C17 C22 . 1.396(3) ?
    C18 C19 . 1.384(3) ?
    C18 H18 . 0.9300 ?
    C19 C20 . 1.366(4) ?
    C19 H19 . 0.9300 ?
    C20 C21 . 1.371(4) ?
    C20 H20 . 0.9300 ?
    C21 C22 . 1.377(3) ?
    C21 H21 . 0.9300 ?
loop_
    _geom_angle_atom_site_label_1
    _geom_angle_atom_site_label_2
    _geom_angle_atom_site_label_3
    _geom_angle_site_symmetry_1
    _geom_angle_site_symmetry_3
    _geom_angle
    _geom_angle_publ_flag
    C10 N4 C15 . . 105.76(18) ?
    C10 N4 C9 . . 127.3(2) ?
    C15 N4 C9 . . 127.0(2) ?
    C10 N5 C11 . . 102.76(18) ?
    C12 N6 C13 . . 118.28(18) ?
    C12 N7 C16 . . 131.50(18) ?
    C12 N7 H7 . . 114.3 ?
    C16 N7 H7 . . 114.3 ?
    C16 N8 C17 . . 126.16(18) ?
    C16 N8 H8 . . 116.9 ?
    C17 N8 H8 . . 116.9 ?
    N4 C9 H9A . . 109.5 ?
    N4 C9 H9B . . 109.5 ?
    H9A C9 H9B . . 109.5 ?
    N4 C9 H9C . . 109.5 ?
    H9A C9 H9C . . 109.5 ?
    H9B C9 H9C . . 109.5 ?
    N5 C10 N4 . . 115.0(2) ?
    N5 C10 H10 . . 122.5 ?
    N4 C10 H10 . . 122.5 ?
    C15 C11 N5 . . 111.13(18) ?
    C15 C11 C12 . . 118.69(19) ?
    N5 C11 C12 . . 130.18(19) ?
    N6 C12 N7 . . 120.29(18) ?
    N6 C12 C11 . . 120.47(19) ?
    N7 C12 C11 . . 119.24(18) ?
    N6 C13 C14 . . 126.8(2) ?
    N6 C13 Cl2 . . 114.53(16) ?
    C14 C13 Cl2 . . 118.66(17) ?
    C13 C14 C15 . . 113.8(2) ?
    C13 C14 H14 . . 123.1 ?
    C15 C14 H14 . . 123.1 ?
    N4 C15 C11 . . 105.38(18) ?
    N4 C15 C14 . . 132.7(2) ?
    C11 C15 C14 . . 121.92(19) ?
    O3 C16 N8 . . 123.74(19) ?
    O3 C16 N7 . . 119.21(19) ?
    N8 C16 N7 . . 117.06(18) ?
    C18 C17 C22 . . 117.2(2) ?
    C18 C17 N8 . . 124.54(19) ?
    C22 C17 N8 . . 118.3(2) ?
    C19 C18 C17 . . 120.2(2) ?
    C19 C18 H18 . . 119.9 ?
    C17 C18 H18 . . 119.9 ?
    C20 C19 C18 . . 121.4(3) ?
    C20 C19 H19 . . 119.3 ?
    C18 C19 H19 . . 119.3 ?
    C19 C20 C21 . . 119.4(2) ?
    C19 C20 H20 . . 120.3 ?
    C21 C20 H20 . . 120.3 ?
    C20 C21 C22 . . 119.9(2) ?
    C20 C21 H21 . . 120.0 ?
    C22 C21 H21 . . 120.0 ?
    C21 C22 C17 . . 121.9(2) ?
    C21 C22 Cl1 . . 118.86(18) ?
    C17 C22 Cl1 . . 119.23(17) ?
loop_
    _geom_torsion_atom_site_label_1
    _geom_torsion_atom_site_label_2
    _geom_torsion_atom_site_label_3
    _geom_torsion_atom_site_label_4
    _geom_torsion_site_symmetry_1
    _geom_torsion_site_symmetry_2
    _geom_torsion_site_symmetry_3
    _geom_torsion_site_symmetry_4
    _geom_torsion
    _geom_torsion_publ_flag
    C11 N5 C10 N4 . . . . 0.0(3) ?
    C15 N4 C10 N5 . . . . 0.2(3) ?
    C9 N4 C10 N5 . . . . -179.6(2) ?
    C10 N5 C11 C15 . . . . -0.2(2) ?
    C10 N5 C11 C12 . . . . 179.3(2) ?
    C13 N6 C12 N7 . . . . 179.27(19) ?
    C13 N6 C12 C11 . . . . 0.0(3) ?
    C16 N7 C12 N6 . . . . 1.5(4) ?
    C16 N7 C12 C11 . . . . -179.2(2) ?
    C15 C11 C12 N6 . . . . -1.1(3) ?
    N5 C11 C12 N6 . . . . 179.5(2) ?
    C15 C11 C12 N7 . . . . 179.66(19) ?
    N5 C11 C12 N7 . . . . 0.2(3) ?
    C12 N6 C13 C14 . . . . 0.8(4) ?
    C12 N6 C13 Cl2 . . . . -179.04(15) ?
    N6 C13 C14 C15 . . . . -0.5(3) ?
    Cl2 C13 C14 C15 . . . . 179.40(16) ?
    C10 N4 C15 C11 . . . . -0.3(2) ?
    C9 N4 C15 C11 . . . . 179.5(2) ?
    C10 N4 C15 C14 . . . . 178.9(2) ?
    C9 N4 C15 C14 . . . . -1.3(4) ?
    N5 C11 C15 N4 . . . . 0.3(2) ?
    C12 C11 C15 N4 . . . . -179.29(18) ?
    N5 C11 C15 C14 . . . . -179.01(19) ?
    C12 C11 C15 C14 . . . . 1.4(3) ?
    C13 C14 C15 N4 . . . . -179.8(2) ?
    C13 C14 C15 C11 . . . . -0.7(3) ?
    C17 N8 C16 O3 . . . . 5.1(3) ?
    C17 N8 C16 N7 . . . . -174.47(18) ?
    C12 N7 C16 O3 . . . . -179.5(2) ?
    C12 N7 C16 N8 . . . . 0.1(4) ?
    C16 N8 C17 C18 . . . . -1.4(3) ?
    C16 N8 C17 C22 . . . . 176.71(19) ?
    C22 C17 C18 C19 . . . . 0.3(3) ?
    N8 C17 C18 C19 . . . . 178.4(2) ?
    C17 C18 C19 C20 . . . . 0.2(4) ?
    C18 C19 C20 C21 . . . . -0.3(4) ?
    C19 C20 C21 C22 . . . . -0.2(4) ?
    C20 C21 C22 C17 . . . . 0.8(4) ?
    C20 C21 C22 Cl1 . . . . -178.9(2) ?
    C18 C17 C22 C21 . . . . -0.8(3) ?
    N8 C17 C22 C21 . . . . -179.0(2) ?
    C18 C17 C22 Cl1 . . . . 178.84(16) ?
    N8 C17 C22 Cl1 . . . . 0.6(3) ?
loop_
    _geom_hbond_atom_site_label_D
    _geom_hbond_atom_site_label_H
    _geom_hbond_atom_site_label_A
    _geom_hbond_site_symmetry_A
    _geom_hbond_distance_DH
    _geom_hbond_distance_HA
    _geom_hbond_distance_DA
    _geom_hbond_angle_DHA
    _geom_hbond_publ_flag
    N7 H7 O3 3_657 0.86 2.0700 2.862(3) 153 yes
    N8 H8 N6 . 0.86 2.0300 2.723(2) 136 yes
_iucr_refine_instructions_details
;
TITL Z026-HC-M in P2(1)/c
CELL  0.71073   8.9368  17.2369  10.3805   90.000  114.216   90.000
ZERR     4.00   0.0003   0.0004   0.0003    0.000    0.004    0.000
LATT   1
SYMM  - X, 1/2 + Y, 1/2 - Z
SFAC  C    H    CL   N    O
UNIT  56   44   8    20   4
MERG   2
OMIT     0.00  50.00
FMAP   2
PLAN    4
ACTA
BOND
BOND   $H
CONF
L.S.  10
WGHT    0.055300    0.589300
FVAR       4.38193
MOLE    1
CL1   3    0.981400    0.210786    0.856977    11.00000    0.05264    0.05974 =
         0.06963   -0.00046    0.02368   -0.01580
CL2   3    1.281846    0.142851    1.182652    11.00000    0.04401    0.08224 =
         0.06879    0.01528    0.01006   -0.02242
O3    5    0.508760    0.042060    0.866331    11.00000    0.03470    0.08184 =
         0.04840    0.02040    0.00221   -0.01633
N4    4    1.143282   -0.069790    1.471008    11.00000    0.03968    0.05050 =
         0.04044    0.00535    0.00999    0.00871
N5    4    0.878271   -0.076785    1.318476    11.00000    0.03996    0.05256 =
         0.04675    0.01065    0.01472    0.00057
N6    4    1.004980    0.072522    1.127451    11.00000    0.03626    0.04554 =
         0.04078   -0.00041    0.01117   -0.00632
N7    4    0.741809    0.018640    1.057332    11.00000    0.03410    0.05288 =
         0.03873    0.01104    0.00654   -0.00932
AFIX  43
H7    2    0.684681   -0.013571    1.081779    11.00000   -1.20000
AFIX   0
N8    4    0.737898    0.107575    0.886728    11.00000    0.03363    0.04490 =
         0.03512    0.00188    0.01109   -0.00548
AFIX  43
H8    2    0.842045    0.110716    0.935745    11.00000   -1.20000
AFIX   0
C9    1    1.294081   -0.086852    1.594613    11.00000    0.04534    0.06883 =
         0.04770    0.00982    0.00473    0.01126
AFIX  33
H9A   2    1.381625   -0.055331    1.592537    11.00000   -1.50000
H9B   2    1.321454   -0.140649    1.593746    11.00000   -1.50000
H9C   2    1.278346   -0.075799    1.678852    11.00000   -1.50000
AFIX   0
C10   1    0.993320   -0.102244    1.436216    11.00000    0.04716    0.05247 =
         0.04987    0.01297    0.01880    0.00543
AFIX  43
H10   2    0.973798   -0.139754    1.491869    11.00000   -1.20000
AFIX   0
C11   1    0.960837   -0.022903    1.272471    11.00000    0.03428    0.04158 =
         0.03787    0.00028    0.01263    0.00120
C12   1    0.904128    0.023558    1.151244    11.00000    0.03274    0.04216 =
         0.03622   -0.00156    0.01140   -0.00046
C13   1    1.161599    0.076029    1.222483    11.00000    0.03567    0.04942 =
         0.04654   -0.00240    0.01307   -0.00656
C14   1    1.231978    0.033330    1.343446    11.00000    0.03154    0.05358 =
         0.04495   -0.00215    0.00736   -0.00062
AFIX  43
H14   2    1.341788    0.037967    1.405320    11.00000   -1.20000
AFIX   0
C15   1    1.124233   -0.017738    1.365551    11.00000    0.03775    0.04155 =
         0.03650   -0.00264    0.01194    0.00409
C16   1    0.654630    0.056201    0.931054    11.00000    0.03629    0.04575 =
         0.03626    0.00188    0.01078   -0.00435
C17   1    0.670613    0.156055    0.768732    11.00000    0.04704    0.03646 =
         0.03526   -0.00320    0.01911   -0.00094
C18   1    0.505060    0.157384    0.676074    11.00000    0.04723    0.05241 =
         0.04022    0.00337    0.01620   -0.00039
AFIX  43
H18   2    0.431775    0.123548    0.689677    11.00000   -1.20000
AFIX   0
C19   1    0.449608    0.208934    0.563952    11.00000    0.05906    0.05629 =
         0.04216    0.00496    0.01458    0.00831
AFIX  43
H19   2    0.338890    0.209335    0.503198    11.00000   -1.20000
AFIX   0
C20   1    0.554052    0.259232    0.540638    11.00000    0.08361    0.05231 =
         0.04927    0.01432    0.02614    0.00609
AFIX  43
H20   2    0.514799    0.293323    0.464550    11.00000   -1.20000
AFIX   0
C21   1    0.717228    0.259016    0.630377    11.00000    0.08011    0.04698 =
         0.05915    0.00563    0.03514   -0.00783
AFIX  43
H21   2    0.789311    0.292927    0.615179    11.00000   -1.20000
AFIX   0
C22   1    0.774210    0.208525    0.743018    11.00000    0.05436    0.03940 =
         0.04333   -0.00405    0.02390   -0.00504
HKLF 4
;
data_global
_journal_data_validation_number     ?
_journal_date_recd_electronic     2014-01-08
_journal_date_accepted     2014-01-11
_journal_name_full     'Acta Crystallographica, Section E'
_journal_year     2014
_journal_volume     70
_journal_issue      2
_journal_page_first     o155
_journal_page_last     o156
_journal_paper_category     QO
_journal_paper_doi     10.1107/S1600536814000695
_journal_coeditor_code     BT6956
_publ_contact_author_name     'H.C.Devarajegowda'
_publ_contact_author_address
;
Department of Physics
Yuvaraja's College (Constituent College)
University of Mysore Mysore
Karnataka
INDIA
;
_publ_contact_author_email     'devarajegowda@yahoo.com'
_publ_contact_author_fax     '+91 0821 2419292'
_publ_contact_author_phone     '+91 0821 2518101'
_publ_section_title
;\
1-(6-Chloro-1-methyl-1<i>H</i>-imidazo[4,5-<i>c</i>]pyridin-4-yl)-3-(2-\
chlorophenyl)urea
;
loop_
    _publ_author_name
    _publ_author_address
    'Venkatesh B. Devaru'
;
P. G. Department of Physics
LVD College, Raichur 584 103
Karnataka, India
;
    'M. Vinduvahini'
;
Department of Physics
Sri D Devaraja Urs Govt. First Grade College
Hunsur 571 105, Mysore District
Karnataka, India
;
    'M. Madaiah'
;
Department of Studies in Chemistry
Manasagangotri, University of Mysore
Mysore 570 006, Karnataka, India
;
    'H. D. Revanasiddappa'
;
Department of Studies in Chemistry
Manasagangotri, University of Mysore
Mysore 570 006, Karnataka, India
;
    'H. C. Devarajegowda'
;
Department of Physics
Yuvaraja's College (Constituent College)
University of Mysore, Mysore 570 005
Karnataka, India
;
