# Supplementary material for: 1-(6-Chloro-1-methyl-1H-imidazo[4,5-c]pyridin-4-yl)-3-(2-chloro­phen­yl)urea
Source: Acta Crystallogr Sect E Struct Rep Online. 2014 Jan 18;70(Pt 2):o155–6. doi: 10.1107/S1600536814000695 (PMC3998316; doi:10.1107/S1600536814000695)
Supplement: Supplementary file 2 [file e-70-0o155-Isup2.hkl]

#
# h,k,l, Fc-squared, Fo-squared, sigma(Fo-squared) and status flag
#
data_I
_shelx_title ' Z026-HC-M in P2(1)/c'
_shelx_refln_list_code          4
_shelx_F_calc_maximum      231.48
_exptl_crystal_F_000       688.00
_reflns_d_resolution_high  0.8409
 
loop_
 _symmetry_equiv_pos_as_xyz
 'x, y, z'
 '-x, y+1/2, -z+1/2'
 '-x, -y, -z'
 'x, -y-1/2, z-1/2'
 
_cell_length_a     8.9368
_cell_length_b    17.2369
_cell_length_c    10.3805
_cell_angle_alpha  90.000
_cell_angle_beta  114.216
_cell_angle_gamma  90.000
 
_shelx_F_squared_multiplier     1.000
 
loop_
 _refln_index_h
 _refln_index_k
 _refln_index_l
 _refln_F_squared_calc
 _refln_F_squared_meas
 _refln_F_squared_sigma
 _refln_observed_status
   1   0   0     4413.49     4515.51     29.22 o
   2   0   0       44.34       25.25      1.37 o
   3   0   0     2647.04     2492.93     16.58 o
   4   0   0    11103.96    11604.18     63.87 o
   5   0   0     1227.34     1197.67     39.35 o
   6   0   0      596.34      577.99     20.44 o
   7   0   0     1564.95     1529.35     34.82 o
   8   0   0      945.26      909.48     28.87 o
   9   0   0        0.09        0.88      2.19 o
   1   1   0     2340.59     2255.96     12.12 o
   2   1   0       21.67       18.60      0.85 o
   3   1   0        9.42        8.70      0.78 o
   4   1   0      103.87      140.44      3.99 o
   5   1   0       60.56       62.35      3.24 o
   6   1   0      412.01      378.52      9.63 o
   7   1   0      113.59      111.66      6.49 o
   8   1   0       14.97       17.41      3.03 o
   9   1   0       68.71       74.51      6.41 o
   0   2   0     4497.20     4246.02     29.64 o
   1   2   0     3430.57     3321.21     12.63 o
   2   2   0     1231.71     1137.50      8.41 o
   3   2   0     1576.60     1524.34     10.93 o
   4   2   0     1456.57     1556.66     16.55 o
   5   2   0      860.27      858.26     14.65 o
   6   2   0        2.12        0.10      1.01 o
   7   2   0       79.69       81.52      4.91 o
   8   2   0      159.92      135.51      7.68 o
   9   2   0        0.89        0.93      2.15 o
   1   3   0      187.86      220.58      2.84 o
   2   3   0     1227.67     1310.16      9.12 o
   3   3   0       32.68       36.57      1.75 o
   4   3   0       19.67       10.51      1.57 o
   5   3   0      531.91      547.10     11.81 o
   6   3   0      241.50      251.39      7.91 o
   7   3   0      140.08      128.99      7.06 o
   8   3   0      211.60      235.94     11.89 o
   9   3   0        4.89        1.72      3.42 o
   0   4   0     1099.85     1059.10     15.91 o
   1   4   0      553.58      530.79      4.42 o
   2   4   0     3591.56     3500.51     16.96 o
   3   4   0      693.43      715.05     11.81 o
   4   4   0        0.91        0.00      0.99 o
   5   4   0      503.37      407.84     11.98 o
   6   4   0       64.95       63.59      5.32 o
   7   4   0      365.09      374.28     12.02 o
   8   4   0       11.69       13.37      2.61 o
   9   4   0      149.38      149.09     10.36 o
   1   5   0     4805.38     4642.31     30.01 o
   2   5   0      484.46      470.25      5.65 o
   3   5   0      248.98      234.80      6.34 o
   4   5   0      639.94      666.58     14.04 o
   5   5   0      380.11      348.84     11.33 o
   6   5   0      646.91      688.91     17.39 o
   7   5   0       18.61       16.70      3.34 o
   8   5   0      162.20      159.67      9.32 o
   9   5   0        1.00        4.82      2.08 o
   0   6   0     1239.02     1193.35     22.66 o
   1   6   0     1109.68     1129.25      6.59 o
   2   6   0      342.62      336.76      4.51 o
   3   6   0        7.93       10.22      1.57 o
   4   6   0      204.61      225.61      8.44 o
   5   6   0      361.33      357.70     11.75 o
   6   6   0      343.54      334.23     12.34 o
   7   6   0      200.75      183.36      9.94 o
   8   6   0        0.13        0.00      1.66 o
   9   6   0       18.46       25.04      3.84 o
   1   7   0       95.52      115.31      2.35 o
   2   7   0      186.70      212.95      3.41 o
   3   7   0      697.93      718.38     10.77 o
   4   7   0        6.79        7.64      1.32 o
   5   7   0      747.41      743.65     17.23 o
   6   7   0       50.25       65.50      7.99 o
   7   7   0        8.77       15.76      3.12 o
   8   7   0       90.49       71.49      6.80 o
   9   7   0        7.06        7.77      2.43 o
   0   8   0      168.37      148.46      5.18 o
   1   8   0      553.67      583.23      6.13 o
   2   8   0     1463.79     1502.57      9.36 o
   3   8   0      224.90      245.50      5.26 o
   4   8   0      170.09      179.32      6.19 o
   5   8   0      564.20      543.75     11.87 o
   6   8   0      813.87      840.60     20.69 o
   7   8   0       27.48       20.37      3.26 o
   8   8   0       75.15       73.74      7.03 o
   1   9   0      107.40       69.26      2.28 o
   2   9   0      139.24      133.68      3.49 o
   3   9   0     1414.16     1369.85     26.92 o
   4   9   0      408.11      378.89     11.83 o
   5   9   0      261.35      272.72      8.50 o
   6   9   0      143.75      135.02      6.58 o
   7   9   0       21.69       24.51      3.71 o
   8   9   0      218.07      222.46     12.11 o
   0  10   0       31.39       27.56      2.08 o
   1  10   0     2931.45     2877.23     21.23 o
   2  10   0      531.74      511.38      8.30 o
   3  10   0      107.47      103.65      4.07 o
   4  10   0       61.18       58.36      2.69 o
   5  10   0     1007.03     1075.60     21.98 o
   6  10   0        2.88        1.44      1.66 o
   7  10   0       93.09       93.01      7.57 o
   8  10   0       29.11       34.30      6.53 o
   1  11   0      272.19      341.83      6.05 o
   2  11   0     1077.45     1099.89     13.07 o
   3  11   0      135.33      125.73      5.25 o
   4  11   0       12.37       13.87      1.81 o
   5  11   0      195.44      189.68      9.62 o
   6  11   0       13.82       11.76      3.07 o
   7  11   0      247.59      241.94     12.36 o
   8  11   0       54.00       58.80      8.99 o
   0  12   0      128.94      139.36      6.14 o
   1  12   0       10.20       11.66      1.30 o
   2  12   0      240.46      215.00      6.74 o
   3  12   0      231.02      232.20      6.43 o
   4  12   0      500.89      451.54     17.73 o
   5  12   0      141.01      147.36     10.59 o
   6  12   0        3.49       12.35      3.52 o
   7  12   0       23.08       16.85      3.92 o
   1  13   0      333.12      348.77      7.62 o
   2  13   0      100.74      111.54      5.53 o
   3  13   0      100.38       89.31      6.18 o
   4  13   0        4.08        7.54      1.85 o
   5  13   0       19.66       20.30      3.60 o
   6  13   0      837.56      817.52     21.95 o
   7  13   0      111.82      111.94      8.68 o
   0  14   0      944.81      904.61     17.12 o
   1  14   0      349.53      355.10      7.45 o
   2  14   0       16.87       19.71      2.55 o
   3  14   0      106.15      114.28      6.18 o
   4  14   0        3.26        1.83      1.76 o
   5  14   0       16.83       15.41      3.04 o
   6  14   0      159.58      179.23      9.68 o
   7  14   0      176.70      207.31     11.43 o
   1  15   0        4.98        7.07      1.35 o
   2  15   0       67.64       73.94      4.86 o
   3  15   0       37.27       37.33      3.69 o
   4  15   0       31.16       27.51      3.98 o
   5  15   0        0.01        0.65      1.76 o
   6  15   0       45.37       50.12      5.04 o
   0  16   0      492.57      531.49     23.09 o
   1  16   0       45.36       49.09      3.63 o
   2  16   0       30.12       38.01      3.72 o
   3  16   0       29.56       33.51      3.66 o
   4  16   0      252.26      276.17     10.52 o
   5  16   0        2.28        1.33      1.74 o
   6  16   0       13.55       10.24      2.39 o
   1  17   0       17.23       22.81      2.63 o
   2  17   0        7.89        8.26      2.07 o
   3  17   0        0.15        0.40      1.57 o
   4  17   0       73.47       75.66      5.73 o
   5  17   0        2.05        0.14      1.69 o
   0  18   0      109.86      120.14     10.03 o
   1  18   0       32.95       27.04      2.97 o
   2  18   0       20.54       25.25      2.86 o
   3  18   0        4.27        7.14      2.08 o
   4  18   0        0.10        0.00      2.23 o
   1  19   0       55.85       74.36      9.02 o
   2  19   0        8.45        5.03      2.63 o
   3  19   0        2.56        3.05      2.20 o
   0  20   0        0.44        5.41      5.05 o
   1  20   0      112.11      107.27     15.04 o
   2  20   0        7.72        8.12      5.23 o
 -10   1   1        5.63        1.47      2.07 o
  -9   1   1        0.10        0.00      1.49 o
  -8   1   1       88.67       95.28      5.96 o
  -7   1   1        0.68        0.00      1.18 o
  -6   1   1      141.19      159.57      5.62 o
  -5   1   1       99.31      111.99      4.27 o
  -4   1   1     1139.87     1171.23     16.96 o
  -3   1   1      272.81      305.87      4.12 o
  -2   1   1     1184.62     1062.10      6.93 o
  -1   1   1     1102.31     1076.61      5.55 o
   0   1   1      853.99      867.21      9.05 o
   1   1   1     8674.08     8542.32     65.96 o
   2   1   1      101.66      126.32      2.45 o
   3   1   1     4807.00     4995.94     27.02 o
   4   1   1     1854.29     2280.16     16.78 o
   5   1   1       44.29       44.50      3.32 o
   6   1   1       28.83       31.20      5.02 o
   7   1   1       73.60       57.06      5.35 o
   8   1   1        0.25        0.00      2.00 o
   9   1   1       85.27       86.74      8.30 o
  -9   2   1       33.98       34.56      4.77 o
  -8   2   1      388.95      373.86     11.38 o
  -7   2   1      367.99      389.01     10.71 o
  -6   2   1        3.79        5.41      1.28 o
  -5   2   1       26.56       57.50      3.41 o
  -4   2   1        1.92        8.45      1.23 o
  -3   2   1     1439.82     1410.38      9.01 o
  -2   2   1     8066.56     8045.11     22.04 o
  -1   2   1        8.46       19.69      1.10 o
   0   2   1      986.24     1059.98      8.78 o
   1   2   1        4.28       13.10      0.58 o
   2   2   1     4343.03     4294.92     28.11 o
   3   2   1       29.96       32.34      1.83 o
   4   2   1       67.86       51.68      2.93 o
   5   2   1      407.87      362.92      8.45 o
   6   2   1      797.27      753.01     17.83 o
   7   2   1      294.03      249.40     14.09 o
   8   2   1        1.11        2.11      2.35 o
   9   2   1      257.82      270.79     14.21 o
  -9   3   1        0.06        0.00      1.59 o
  -8   3   1      279.80      277.97      9.85 o
  -7   3   1      379.78      371.46     10.53 o
  -6   3   1       12.90        9.62      2.10 o
  -5   3   1     1369.51     1390.63     18.83 o
  -4   3   1     2612.68     2653.75     26.87 o
  -3   3   1       73.31       64.12      1.89 o
  -2   3   1     1174.83     1293.38     12.53 o
  -1   3   1    14471.56    13897.87     25.47 o
   0   3   1       23.72       21.68      0.85 o
   1   3   1      387.85      355.87      3.23 o
   2   3   1      203.66      238.46      3.53 o
   3   3   1     1480.59     1399.20     13.08 o
   4   3   1     1990.25     2227.19     27.70 o
   5   3   1      239.57      254.63      8.02 o
   6   3   1       14.22       19.23      2.68 o
   7   3   1      122.84      140.30      8.50 o
   8   3   1      166.91      157.49     15.70 o
   9   3   1        0.30        0.00      2.28 o
  -9   4   1      102.48       99.32      7.29 o
  -8   4   1      160.76      162.40      8.51 o
  -7   4   1      189.85      173.49      9.31 o
  -6   4   1      354.13      396.90     11.26 o
  -5   4   1     1600.21     1665.49     23.31 o
  -4   4   1     1389.50     1357.42     17.05 o
  -3   4   1        5.08        4.51      0.72 o
  -2   4   1       26.36       25.63      1.28 o
  -1   4   1     1452.24     1398.41      7.97 o
   0   4   1     2408.47     2299.38     11.84 o
   1   4   1      694.95      687.91      5.72 o
   2   4   1     1016.51      979.04      7.53 o
   3   4   1     2191.13     2327.35     18.90 o
   4   4   1      168.97      178.74      6.01 o
   5   4   1      769.07      745.00     16.19 o
   6   4   1      153.25      165.47      7.26 o
   7   4   1      168.39      168.37      7.98 o
   8   4   1       65.81       70.95      8.33 o
   9   4   1       76.06       75.27     10.57 o
  -9   5   1       79.32       92.33      7.10 o
  -8   5   1        5.37        1.11      2.06 o
  -7   5   1       76.02       78.25     10.18 o
  -6   5   1      370.06      360.34     12.64 o
  -5   5   1       61.25       76.12      5.46 o
  -4   5   1      142.20      106.98      5.76 o
  -3   5   1      870.22      791.11     11.54 o
  -2   5   1     1280.66     1311.75     12.88 o
  -1   5   1     1948.81     1891.54     10.55 o
   0   5   1     1916.44     1948.48     10.23 o
   1   5   1     1791.53     1648.13     13.25 o
   2   5   1       74.15       60.97      1.60 o
   3   5   1      155.16      154.76      5.03 o
   4   5   1      257.23      252.61      8.66 o
   5   5   1       13.29       15.36      2.64 o
   6   5   1        0.18        2.00      1.67 o
   7   5   1       46.49       48.59      4.48 o
   8   5   1       88.70       96.74      6.63 o
   9   5   1       17.40       29.80      9.63 o
  -9   6   1       44.93       51.17      5.31 o
  -8   6   1       10.36       11.40      3.27 o
  -7   6   1       19.27       26.86      3.90 o
  -6   6   1      278.43      262.51     11.37 o
  -5   6   1      608.91      648.98     15.76 o
  -4   6   1      189.38      218.83      9.63 o
  -3   6   1      408.98      329.08      5.78 o
  -2   6   1     3277.76     3444.72     15.68 o
  -1   6   1      354.16      417.05      4.84 o
   0   6   1     3629.56     3781.69     18.66 o
   1   6   1     2497.35     2702.28     11.78 o
   2   6   1        5.62        3.04      0.59 o
   3   6   1      484.03      456.68      7.83 o
   4   6   1     1303.58     1270.29     19.82 o
   5   6   1      228.33      243.46      9.59 o
   6   6   1      142.02      111.47      7.13 o
   7   6   1      293.98      286.03     12.31 o
   8   6   1        0.10        0.00      1.75 o
  -9   7   1      211.42      220.64     12.73 o
  -8   7   1       28.76       24.37      4.07 o
  -7   7   1       10.28        9.23      2.55 o
  -6   7   1     3702.80     3705.13     41.76 o
  -5   7   1     1000.91     1068.08     20.62 o
  -4   7   1        5.40        7.24      1.26 o
  -3   7   1     2015.49     1947.29     19.26 o
  -2   7   1     8091.69     8171.41     28.35 o
  -1   7   1       51.20       41.16      1.60 o
   0   7   1        3.84        2.10      0.43 o
   1   7   1     2220.34     2000.38     12.08 o
   2   7   1      493.04      500.93      8.71 o
   3   7   1        0.46        3.23      0.58 o
   4   7   1      710.54      705.64     12.67 o
   5   7   1      333.34      324.48     11.31 o
   6   7   1      268.85      265.89     11.20 o
   7   7   1      294.30      256.21     11.85 o
   8   7   1       25.01       35.99      4.14 o
  -9   8   1        1.04        4.01      2.58 o
  -8   8   1        0.18        1.78      1.91 o
  -7   8   1       60.31       51.85      5.47 o
  -6   8   1      597.18      538.37     16.22 o
  -5   8   1        0.13        0.44      1.11 o
  -4   8   1      619.73      594.92      9.84 o
  -3   8   1       60.76       47.90      2.39 o
  -2   8   1      649.10      825.13      9.26 o
  -1   8   1     1421.01     1495.11     24.98 o
   0   8   1     1055.71     1025.61      8.11 o
   1   8   1     1493.74     1440.47     11.53 o
   2   8   1      724.81      778.68     11.47 o
   3   8   1      723.04      718.08     14.27 o
   4   8   1      552.56      534.44      7.93 o
   5   8   1      374.94      365.61     10.19 o
   6   8   1      503.40      486.77     12.79 o
   7   8   1      244.03      237.47      9.67 o
   8   8   1      246.22      259.19     13.27 o
  -9   9   1        2.60        1.76      1.98 o
  -8   9   1       25.41       24.37      4.34 o
  -7   9   1       27.20       30.57      4.35 o
  -6   9   1        0.28        3.27      1.72 o
  -5   9   1       35.64       23.78      2.26 o
  -4   9   1       61.65       64.30      3.61 o
  -3   9   1        1.66        0.74      0.59 o
  -2   9   1       29.85       38.51      1.66 o
  -1   9   1       30.34       27.33      1.51 o
   0   9   1      226.96      202.35      3.49 o
   1   9   1      534.10      614.74      8.31 o
   2   9   1      750.08      805.98     12.20 o
   3   9   1       49.85       59.79      4.31 o
   4   9   1       15.41       13.42      2.13 o
   5   9   1       10.84       15.75      2.47 o
   6   9   1      134.01      139.30      7.01 o
   7   9   1       27.04       32.39      3.69 o
   8   9   1        6.80        0.25      2.63 o
  -8  10   1        6.62        7.95      2.99 o
  -7  10   1        0.38        0.00      2.64 o
  -6  10   1      113.84      112.03      7.75 o
  -5  10   1       29.94       29.01      3.68 o
  -4  10   1      321.13      303.75      7.77 o
  -3  10   1       52.64       46.64      2.89 o
  -2  10   1      624.39      622.45     10.56 o
  -1  10   1        0.75        3.76      0.88 o
   0  10   1      152.11      116.30      2.95 o
   1  10   1     2241.88     2260.13     35.25 o
   2  10   1     1143.86     1290.44     16.87 o
   3  10   1       56.54       53.76      5.50 o
   4  10   1      213.17      187.47      8.72 o
   5  10   1     1379.16     1428.34     20.57 o
   6  10   1      113.67      117.35      6.47 o
   7  10   1       39.98       37.21      4.89 o
   8  10   1       37.30       28.14      4.77 o
  -8  11   1       19.06       11.43      3.13 o
  -7  11   1       92.75       91.36      7.75 o
  -6  11   1       21.69       19.66      3.32 o
  -5  11   1        0.07        0.00      1.15 o
  -4  11   1      456.38      441.55      9.89 o
  -3  11   1        2.72        8.69      1.64 o
  -2  11   1        0.47        0.38      0.48 o
  -1  11   1      398.95      356.23      7.14 o
   0  11   1      748.03      794.98      8.50 o
   1  11   1      489.37      485.25      7.18 o
   2  11   1      129.32      133.85      4.70 o
   3  11   1      348.86      358.42     12.27 o
   4  11   1      160.60      164.45      8.29 o
   5  11   1      346.16      337.70     12.66 o
   6  11   1       89.29       92.26      6.55 o
   7  11   1        4.43        6.00      2.23 o
  -8  12   1       13.93       19.99      4.67 o
  -7  12   1      538.89      512.47     18.18 o
  -6  12   1       15.04       15.74      3.54 o
  -5  12   1       63.18       61.25      5.04 o
  -4  12   1      244.62      231.81      7.20 o
  -3  12   1      683.26      694.77     11.92 o
  -2  12   1      233.37      238.25      5.53 o
  -1  12   1       40.26       30.98      1.90 o
   0  12   1      242.74      212.73      4.68 o
   1  12   1      459.50      463.48      7.44 o
   2  12   1        3.31        0.19      0.67 o
   3  12   1       14.73       16.80      2.19 o
   4  12   1      181.56      193.78      8.01 o
   5  12   1      102.81       95.05      7.18 o
   6  12   1       30.63       31.57      3.74 o
   7  12   1       74.41       79.31      7.84 o
  -7  13   1       31.98       42.84      5.73 o
  -6  13   1       12.07       10.05      3.64 o
  -5  13   1       94.42       80.67      6.69 o
  -4  13   1      161.76      157.09      5.94 o
  -3  13   1      179.16      196.61      6.51 o
  -2  13   1        0.34        0.00      0.85 o
  -1  13   1       23.85       24.41      1.97 o
   0  13   1        3.54        0.26      0.58 o
   1  13   1        3.59        6.10      1.01 o
   2  13   1        0.14        2.40      1.18 o
   3  13   1       54.65       60.55      4.24 o
   4  13   1        0.55        0.00      1.75 o
   5  13   1      105.63      116.23      9.15 o
   6  13   1       23.31       26.66      3.57 o
   7  13   1       16.52       22.51      4.10 o
  -7  14   1        2.26        5.21      3.04 o
  -6  14   1       27.03       23.31      4.08 o
  -5  14   1      163.24      165.59      9.76 o
  -4  14   1       80.35       72.59      6.59 o
  -3  14   1        4.39        6.01      1.88 o
  -2  14   1       14.06       12.32      2.27 o
  -1  14   1       11.02       10.70      1.50 o
   0  14   1       20.23       18.74      2.00 o
   1  14   1        1.51        0.69      0.57 o
   2  14   1       77.85       78.94      4.79 o
   3  14   1        3.99        2.77      2.79 o
   4  14   1       58.31       57.29      4.52 o
   5  14   1        1.31        0.58      1.59 o
   6  14   1       27.27       27.01      3.71 o
  -6  15   1       57.94       55.03      6.18 o
  -5  15   1       80.91       77.69      7.29 o
  -4  15   1      260.23      255.28     12.00 o
  -3  15   1      218.96      231.81      8.36 o
  -2  15   1       59.60       52.72      4.17 o
  -1  15   1      237.90      238.68      6.51 o
   0  15   1        1.82        2.32      0.89 o
   1  15   1       10.82        8.03      1.70 o
   2  15   1       15.90       16.85      2.34 o
   3  15   1      236.45      248.36      9.15 o
   4  15   1       11.36        7.94      2.09 o
   5  15   1       52.52       52.48      4.84 o
   6  15   1       52.48       51.83      5.00 o
  -6  16   1       21.16       20.10      3.87 o
  -5  16   1       34.17       44.86      4.97 o
  -4  16   1        0.01        0.89      1.65 o
  -3  16   1       24.97       34.75      3.82 o
  -2  16   1       61.97       62.02      4.11 o
  -1  16   1      356.60      371.31      8.42 o
   0  16   1        0.04        1.47      1.38 o
   1  16   1        0.01        1.23      1.32 o
   2  16   1      152.02      157.00      7.24 o
   3  16   1        4.82        2.27      1.84 o
   4  16   1       28.97       30.25      3.52 o
   5  16   1      122.64      124.26      8.32 o
  -5  17   1       54.25       55.74      5.38 o
  -4  17   1        3.37        4.45      1.69 o
  -3  17   1       47.33       39.51      3.92 o
  -2  17   1        0.71        0.33      1.22 o
  -1  17   1      382.43      410.72     10.45 o
   0  17   1        9.30        4.68      2.35 o
   1  17   1        4.41        2.16      1.23 o
   2  17   1       33.93       37.02      3.75 o
   3  17   1      114.13      122.88      8.52 o
   4  17   1        9.77       11.94      3.16 o
   5  17   1        1.94        0.00      1.98 o
  -4  18   1      110.15      114.24      7.19 o
  -3  18   1        2.84        3.52      1.60 o
  -2  18   1        7.20        7.96      2.22 o
  -1  18   1        0.45        5.63      3.01 o
   0  18   1      221.95      244.77     17.19 o
   1  18   1        1.62        2.66      1.87 o
   2  18   1      113.77      129.41      9.63 o
   3  18   1      105.68      108.10      8.40 o
   4  18   1       57.48       65.40      6.89 o
  -3  19   1        9.32       11.21      2.52 o
  -2  19   1        3.88        0.00      1.86 o
  -1  19   1      181.62      184.58     11.70 o
   0  19   1        1.70        8.05      2.65 o
   1  19   1       11.66        6.59      3.07 o
   2  19   1        7.03        4.29      2.01 o
   3  19   1        4.03        4.46      2.60 o
  -2  20   1        0.04        5.48      3.37 o
  -1  20   1        0.19        0.00      4.35 o
   0  20   1      278.55      312.36     17.91 o
   1  20   1       16.20       23.23      5.31 o
 -10   0   2       54.31       58.14      6.66 o
  -9   0   2      283.98      269.39     13.37 o
  -8   0   2      733.96      749.44     20.54 o
  -7   0   2      909.80      927.50     18.38 o
  -6   0   2       15.53        8.60      1.93 o
  -5   0   2     1556.58     1629.39     26.21 o
  -4   0   2      580.85      622.57     12.54 o
  -3   0   2       72.63       76.62      2.94 o
  -2   0   2      265.40      206.97      4.01 o
  -1   0   2        2.69        0.81      0.28 o
   0   0   2     2954.84     2935.18     26.76 o
   1   0   2     6240.94     6183.01     28.20 o
   2   0   2     3489.01     3593.71     57.13 o
   3   0   2        8.72        3.29      0.72 o
   4   0   2     2347.82     2366.44     28.22 o
   5   0   2       48.00       50.88     33.75 o
   6   0   2       10.24       17.05     11.16 o
   7   0   2      387.08      335.88     36.49 o
   8   0   2      351.74      360.21     63.64 o
 -10   1   2       32.20       38.02      4.22 o
  -9   1   2       50.76       50.25      4.13 o
  -8   1   2       66.60       59.74      3.94 o
  -7   1   2        2.17        2.15      1.23 o
  -6   1   2     1545.86     1484.03     17.11 o
  -5   1   2     1215.19     1222.61     13.98 o
  -4   1   2       81.05       86.60      3.33 o
  -3   1   2     2138.28     2065.42     10.80 o
  -2   1   2      447.42      423.07      4.09 o
  -1   1   2      495.22      495.06      4.53 o
   0   1   2      872.75      918.05      5.87 o
   1   1   2     4365.34     4170.06     23.01 o
   2   1   2     1015.42     1003.88     11.72 o
   3   1   2      533.66      641.67     17.26 o
   4   1   2      100.54       60.10      6.04 o
   5   1   2      421.66      397.89     25.11 o
   6   1   2       27.82       10.76      6.27 o
   7   1   2      138.32      133.72      7.77 o
   8   1   2      158.25      170.01     11.00 o
 -10   2   2       54.42       53.15      5.14 o
  -9   2   2       49.11       48.69      4.18 o
  -8   2   2       16.82       17.14      2.36 o
  -7   2   2       71.72       81.13      4.45 o
  -6   2   2       24.08       26.44      2.60 o
  -5   2   2      322.92      354.63     10.62 o
  -4   2   2       71.24      104.60      4.01 o
  -3   2   2      264.49      226.88      3.63 o
  -2   2   2    11955.67    12352.35     37.43 o
  -1   2   2      200.63      207.80      2.00 o
   0   2   2      134.99      126.80      2.17 o
   1   2   2      415.08      428.31      3.83 o
   2   2   2      135.53      135.68      2.18 o
   3   2   2      919.93      950.04      8.33 o
   4   2   2      363.04      341.38      8.60 o
   5   2   2      172.03      159.27      9.07 o
   6   2   2       54.41       51.61      4.81 o
   7   2   2       22.17       14.23      2.59 o
   8   2   2       84.95      105.30      8.20 o
 -10   3   2       77.97       81.05      6.28 o
  -9   3   2      224.63      198.03      8.30 o
  -8   3   2      430.65      432.30     12.28 o
  -7   3   2      749.09      760.57     14.62 o
  -6   3   2      144.72      131.71      7.72 o
  -5   3   2      462.88      493.12      9.82 o
  -4   3   2        1.06        0.22      0.74 o
  -3   3   2      507.70      501.88      5.27 o
  -2   3   2    14105.09    14124.45     46.70 o
  -1   3   2    53581.25    50958.58    178.23 o
   0   3   2      420.90      444.98      3.48 o
   1   3   2     2248.14     2257.96     17.02 o
   2   3   2     1221.77     1255.96      7.43 o
   3   3   2     1168.91     1140.82      8.91 o
   4   3   2       30.85       31.50      2.71 o
   5   3   2      676.67      679.49     14.92 o
   6   3   2      441.83      407.27     12.92 o
   7   3   2      302.99      352.49     15.41 o
   8   3   2        1.04        3.15      1.52 o
 -10   4   2       37.80       46.02      4.82 o
  -9   4   2        0.45        6.37      2.14 o
  -8   4   2       97.07      107.66      6.88 o
  -7   4   2     1307.03     1370.88     22.63 o
  -6   4   2     1147.85     1109.48     16.33 o
  -5   4   2     1459.40     1590.60     17.79 o
  -4   4   2      701.56      644.98     11.45 o
  -3   4   2     2601.40     2501.08     17.58 o
  -2   4   2      981.62     1103.29      8.26 o
  -1   4   2    35881.00    34112.46    129.95 o
   0   4   2     1012.71      932.38      7.67 o
   1   4   2     1899.20     1972.36     10.62 o
   2   4   2     1097.67     1088.61      6.45 o
   3   4   2     2123.61     2271.50     13.01 o
   4   4   2      439.26      432.30      6.43 o
   5   4   2      134.27      135.69      6.68 o
   6   4   2      858.40      857.58     48.14 o
   7   4   2      131.86      119.11      6.58 o
   8   4   2        9.08       17.86      4.85 o
  -9   5   2      334.34      335.96     15.53 o
  -8   5   2       46.81       32.36      4.50 o
  -7   5   2      466.89      471.02     13.46 o
  -6   5   2       18.29       26.85      3.10 o
  -5   5   2       67.06       57.74      4.12 o
  -4   5   2     2729.66     2601.06     28.34 o
  -3   5   2      451.39      440.02      8.50 o
  -2   5   2      186.27      184.67      3.30 o
  -1   5   2     6453.97     6890.63     21.82 o
   0   5   2      414.92      336.61      3.83 o
   1   5   2      971.22      954.68      7.38 o
   2   5   2       83.25       98.14      2.01 o
   3   5   2      944.59      886.58      8.81 o
   4   5   2      518.58      540.60      6.94 o
   5   5   2      697.82      668.91     11.69 o
   6   5   2      173.16      178.22      6.07 o
   7   5   2        0.40        0.00      1.27 o
   8   5   2       12.68       15.31      4.56 o
  -9   6   2       20.64       18.99      3.75 o
  -8   6   2       14.80       17.42      3.40 o
  -7   6   2        3.02        7.17      2.56 o
  -6   6   2       77.24       81.58      6.26 o
  -5   6   2      277.03      284.49     10.57 o
  -4   6   2      444.04      434.37     13.79 o
  -3   6   2     1244.68     1386.52     15.82 o
  -2   6   2     1665.48     1669.00     11.19 o
  -1   6   2       67.89       63.09      2.13 o
   0   6   2     2769.84     3001.06     17.97 o
   1   6   2     1468.69     1570.52      9.36 o
   2   6   2      298.24      306.22      5.11 o
   3   6   2       16.11       19.40      1.10 o
   4   6   2       30.33       25.85      1.63 o
   5   6   2       29.18       27.21      2.38 o
   6   6   2       11.58       13.68      2.03 o
   7   6   2       40.61       40.13      6.71 o
   8   6   2        9.36        3.62      2.87 o
  -9   7   2        0.14        0.00      2.57 o
  -8   7   2       27.60       20.19      4.60 o
  -7   7   2        0.04        0.00      1.77 o
  -6   7   2      127.70      147.65      8.41 o
  -5   7   2        9.70        7.20      1.92 o
  -4   7   2       23.58       24.61      2.99 o
  -3   7   2      540.95      650.37      9.48 o
  -2   7   2      264.56      236.41      4.36 o
  -1   7   2      217.96      181.41      3.20 o
   0   7   2      144.49      125.00      3.88 o
   1   7   2      369.52      454.20      5.35 o
   2   7   2      681.10      752.13      9.58 o
   3   7   2        5.28        5.11      0.71 o
   4   7   2      251.05      256.48      5.07 o
   5   7   2      296.07      290.70      7.25 o
   6   7   2      769.05      735.58     19.56 o
   7   7   2       24.64       22.97      3.21 o
   8   7   2       11.51       10.08      3.82 o
  -9   8   2        3.10        3.26      2.35 o
  -8   8   2      133.20      133.56     12.05 o
  -7   8   2        5.18        6.32      3.35 o
  -6   8   2       25.53       20.62      3.25 o
  -5   8   2      355.08      360.25     13.30 o
  -4   8   2      154.15      130.64      7.02 o
  -3   8   2     1189.05     1307.76     12.23 o
  -2   8   2        4.37        9.86      1.30 o
  -1   8   2        6.58        5.38      0.61 o
   0   8   2        0.02        0.06      0.37 o
   1   8   2      221.80      217.91      3.93 o
   2   8   2       98.67      108.34      3.81 o
   3   8   2       53.12       61.82      3.29 o
   4   8   2       31.69       35.87      1.60 o
   5   8   2       25.92       31.74      4.22 o
   6   8   2        2.07        1.90      1.25 o
   7   8   2        5.27        8.49      2.33 o
   8   8   2        2.49        5.88      3.73 o
  -9   9   2       37.37       31.58      4.99 o
  -8   9   2       40.01       43.01      5.51 o
  -7   9   2      271.47      284.72     12.93 o
  -6   9   2       23.90       18.23      2.06 o
  -5   9   2      238.04      223.02     10.03 o
  -4   9   2      564.46      523.47     11.14 o
  -3   9   2       95.09       92.24      3.33 o
  -2   9   2     1679.48     1684.46     16.39 o
  -1   9   2      366.05      318.60      5.28 o
   0   9   2     1203.58     1184.32     10.30 o
   1   9   2       11.35        8.50      0.92 o
   2   9   2        7.44        6.68      0.99 o
   3   9   2     1734.69     1731.38     19.86 o
   4   9   2       53.86       50.61      3.36 o
   5   9   2     1692.88     1680.61     22.87 o
   6   9   2      104.21       79.13      5.80 o
   7   9   2      136.15      140.70      7.90 o
  -9  10   2        3.73        3.20      2.21 o
  -8  10   2       20.80       18.92      4.54 o
  -7  10   2      121.66      119.31      8.50 o
  -6  10   2        8.60        9.19      2.65 o
  -5  10   2        1.36        0.00      1.94 o
  -4  10   2       99.90       87.85      3.95 o
  -3  10   2      194.86      211.70      5.13 o
  -2  10   2       65.90       73.27      3.39 o
  -1  10   2      145.32      159.82      3.75 o
   0  10   2      222.21      258.33      5.92 o
   1  10   2      112.41      142.75      4.35 o
   2  10   2      209.49      177.40      5.30 o
   3  10   2       30.17       39.93      3.26 o
   4  10   2      289.39      294.22      9.26 o
   5  10   2      453.34      465.81     11.92 o
   6  10   2       50.64       64.98      4.48 o
   7  10   2        3.29        5.87      2.54 o
  -8  11   2      212.18      230.74     12.84 o
  -7  11   2      110.39      106.94      8.26 o
  -6  11   2        1.86        1.84      1.93 o
  -5  11   2       90.89       85.62      5.04 o
  -4  11   2      454.74      456.04      8.95 o
  -3  11   2      350.49      368.36      7.75 o
  -2  11   2      542.14      529.96      9.12 o
  -1  11   2     1061.05     1002.21     11.46 o
   0  11   2     1040.42     1108.69     13.91 o
   1  11   2        0.13        3.14      1.99 o
   2  11   2        7.38       13.52      1.81 o
   3  11   2        5.14        4.88      1.38 o
   4  11   2     1628.93     1663.13     28.37 o
   5  11   2      190.98      208.08      8.57 o
   6  11   2      188.97      197.27     12.40 o
   7  11   2      118.75      119.06      8.69 o
  -8  12   2       40.02       46.62      6.17 o
  -7  12   2      125.55      136.14      9.51 o
  -6  12   2       17.36       13.88      2.31 o
  -5  12   2       11.40       16.23      2.36 o
  -4  12   2       27.38       28.06      2.91 o
  -3  12   2       10.25        8.28      1.29 o
  -2  12   2       48.13       53.75      3.67 o
  -1  12   2       13.09       10.79      1.37 o
   0  12   2        9.15       12.68      1.08 o
   1  12   2       90.11      100.51      4.62 o
   2  12   2       66.08       74.90      4.29 o
   3  12   2      129.82      125.73      5.97 o
   4  12   2      208.58      231.07      8.61 o
   5  12   2      139.31      127.99      6.84 o
   6  12   2       12.47       11.25      2.70 o
  -8  13   2       81.36       91.10      8.56 o
  -7  13   2        4.93        5.74      2.41 o
  -6  13   2      283.79      287.70     13.38 o
  -5  13   2      573.79      553.88     12.88 o
  -4  13   2       16.32       13.36      2.15 o
  -3  13   2       85.58       73.26      4.50 o
  -2  13   2      860.25      853.33     14.77 o
  -1  13   2      551.17      588.78      9.41 o
   0  13   2      409.01      385.08      7.22 o
   1  13   2      418.70      416.24      9.80 o
   2  13   2      457.95      470.44     11.01 o
   3  13   2       59.96       58.83      4.20 o
   4  13   2       31.79       40.15      3.82 o
   5  13   2       56.68       48.89      4.42 o
   6  13   2        0.76        1.59      2.42 o
  -7  14   2        5.59        4.99      2.36 o
  -6  14   2        3.06        5.91      2.39 o
  -5  14   2       86.04       85.53      7.26 o
  -4  14   2        7.23       15.39      2.26 o
  -3  14   2       13.40       12.60      2.11 o
  -2  14   2       76.51       89.28      5.02 o
  -1  14   2      176.93      175.26      4.82 o
   0  14   2      239.21      227.57      6.26 o
   1  14   2      302.00      270.87      8.18 o
   2  14   2       30.65       23.83      2.69 o
   3  14   2       58.78       62.75      4.70 o
   4  14   2      274.86      281.63      9.99 o
   5  14   2       26.88       21.27      3.09 o
   6  14   2        0.21        1.83      2.41 o
  -7  15   2       25.69       24.79      4.51 o
  -6  15   2       99.87      106.61      8.64 o
  -5  15   2      123.90      112.06      8.50 o
  -4  15   2        2.68        0.87      1.88 o
  -3  15   2      409.59      403.44     10.75 o
  -2  15   2        0.19        0.67      1.22 o
  -1  15   2        7.24        7.94      1.78 o
   0  15   2      217.03      215.78      5.89 o
   1  15   2       71.67       83.45      4.79 o
   2  15   2      224.19      223.06      8.08 o
   3  15   2       70.74       70.73      4.93 o
   4  15   2       27.09       36.49      3.90 o
   5  15   2      167.69      192.22     13.56 o
  -6  16   2        0.18        4.58      2.59 o
  -5  16   2      104.02      107.29      8.70 o
  -4  16   2        0.09        0.00      2.02 o
  -3  16   2        0.11        2.03      1.62 o
  -2  16   2        0.72        0.00      1.64 o
  -1  16   2        0.88        2.97      1.14 o
   0  16   2      240.14      250.33     11.86 o
   1  16   2        0.01        0.00      1.87 o
   2  16   2        3.66        5.09      1.92 o
   3  16   2        0.80        1.25      1.86 o
   4  16   2        7.54        6.05      2.39 o
   5  16   2       22.67       18.89      4.79 o
  -5  17   2       31.77       29.71      4.86 o
  -4  17   2       22.78       32.65      4.80 o
  -3  17   2       39.52       40.61      4.36 o
  -2  17   2        0.03        0.16      1.32 o
  -1  17   2      429.34      429.38     15.16 o
   0  17   2      580.93      619.44     15.22 o
   1  17   2        0.03        0.00      1.46 o
   2  17   2       21.55       21.73      3.70 o
   3  17   2        1.01        7.22      2.47 o
   4  17   2        0.58        0.00      2.43 o
  -5  18   2       13.14        9.37      2.97 o
  -4  18   2        4.80        3.41      1.96 o
  -3  18   2       13.76       16.42      2.73 o
  -2  18   2        1.81        3.16      1.92 o
  -1  18   2       94.76       88.42      7.72 o
   0  18   2       49.04       48.38      4.51 o
   1  18   2        0.09        0.00      1.71 o
   2  18   2       17.85       20.15      3.35 o
   3  18   2        0.41        0.33      2.52 o
  -3  19   2        4.29        9.24      3.13 o
  -2  19   2       34.07       32.76      5.08 o
  -1  19   2       30.35       22.77      5.22 o
   0  19   2       17.43       13.81      3.68 o
   1  19   2        9.06        7.59      1.92 o
   2  19   2        0.87        0.70      3.18 o
  -2  20   2       30.03       31.51      5.07 o
  -1  20   2       71.29       76.81      9.23 o
   0  20   2        3.59        4.41      2.88 o
 -10   1   3        2.94        1.52      1.73 o
  -9   1   3      375.16      380.71     10.41 o
  -8   1   3        8.36       10.94      1.82 o
  -7   1   3      242.23      243.60      7.12 o
  -6   1   3       50.24       53.56      3.10 o
  -5   1   3        0.20        0.34      0.74 o
  -4   1   3      781.96      762.78      9.97 o
  -3   1   3      102.39      134.82      2.72 o
  -2   1   3        0.41        3.46      0.40 o
  -1   1   3      904.55      846.23      5.27 o
   0   1   3     1982.16     1892.41     11.15 o
   1   1   3       11.92       10.68      0.78 o
   2   1   3     1011.31     1178.47     17.94 o
   3   1   3     1530.41     1590.86     16.25 o
   4   1   3      341.84      337.00      7.80 o
   5   1   3      113.39      110.72      6.23 o
   6   1   3      327.23      296.59     10.93 o
   7   1   3      165.69      160.92      8.66 o
   8   1   3        9.53        6.42      1.86 o
 -10   2   3       67.22       70.75      5.91 o
  -9   2   3        4.97        5.91      1.75 o
  -8   2   3        2.93        2.45      1.34 o
  -7   2   3       82.91       87.21      5.00 o
  -6   2   3      458.03      483.62     10.65 o
  -5   2   3       52.48       68.47      3.66 o
  -4   2   3       15.64       17.32      1.37 o
  -3   2   3      498.56      486.05      5.25 o
  -2   2   3     2994.24     2985.18     11.27 o
  -1   2   3       14.74       20.05      0.90 o
   0   2   3      839.56      728.00      5.66 o
   1   2   3      444.51      384.83      4.00 o
   2   2   3      606.34      580.13      7.91 o
   3   2   3     1264.36     1416.77     10.29 o
   4   2   3      284.49      270.14      6.23 o
   5   2   3       72.71       68.14      5.96 o
   6   2   3       55.99       48.01      3.71 o
   7   2   3       69.92       61.58      5.48 o
   8   2   3      156.74      178.18      9.76 o
 -10   3   3        0.37        1.45      1.74 o
  -9   3   3        2.13        0.05      1.39 o
  -8   3   3        0.10        0.00      1.75 o
  -7   3   3     1801.23     1768.92     22.30 o
  -6   3   3      162.94      141.53      5.84 o
  -5   3   3       30.45       37.39      2.79 o
  -4   3   3     1669.25     1561.27     13.89 o
  -3   3   3     7045.58     7696.01     34.46 o
  -2   3   3     5371.09     5427.27     21.72 o
  -1   3   3     6091.30     6014.07     19.59 o
   0   3   3     5012.22     5117.25     24.49 o
   1   3   3      105.12      110.29      2.31 o
   2   3   3     1070.47     1152.07      7.23 o
   3   3   3     1478.55     1425.71     12.67 o
   4   3   3      390.16      378.85      7.29 o
   5   3   3       50.09       45.55      2.86 o
   6   3   3       23.04       15.31      2.08 o
   7   3   3      131.21      141.55      8.48 o
   8   3   3       29.90       25.76      4.99 o
 -10   4   3      108.72      121.09      7.96 o
  -9   4   3        0.63        3.16      1.85 o
  -8   4   3       51.18       51.54      4.14 o
  -7   4   3     1301.42     1315.81     19.36 o
  -6   4   3      140.17      131.05      5.62 o
  -5   4   3       24.25       14.13      1.81 o
  -4   4   3     1635.39     1900.25     15.41 o
  -3   4   3     1560.16     1788.85     12.96 o
  -2   4   3      287.24      244.37      3.17 o
  -1   4   3       70.72       81.51      1.94 o
   0   4   3       66.51       66.10      1.50 o
   1   4   3     2582.70     2824.85     17.09 o
   2   4   3     1202.44     1358.23      8.95 o
   3   4   3      489.59      533.83      6.64 o
   4   4   3       96.44       84.76      3.26 o
   5   4   3       71.89       90.74      4.61 o
   6   4   3      607.30      558.70     18.50 o
   7   4   3        0.70        3.01      2.85 o
   8   4   3       23.84       19.65      5.06 o
 -10   5   3        2.59        2.31      2.33 o
  -9   5   3       62.10       58.16      5.59 o
  -8   5   3      117.49      116.01     11.08 o
  -7   5   3      397.98      409.64     12.63 o
  -6   5   3        2.69        4.64      1.51 o
  -5   5   3      401.66      384.95      9.84 o
  -4   5   3      404.29      483.84      7.85 o
  -3   5   3       39.62       69.13      2.28 o
  -2   5   3     1001.38     1016.00      9.20 o
  -1   5   3     2108.04     2133.45     11.93 o
   0   5   3        0.25        1.72      0.41 o
   1   5   3      136.01      159.78      2.47 o
   2   5   3     2066.14     2140.23     14.27 o
   3   5   3      696.35      733.91      7.56 o
   4   5   3      117.44      103.37      3.49 o
   5   5   3        4.62        5.24      1.25 o
   6   5   3       86.43       85.14      8.06 o
   7   5   3       73.69       75.14     17.40 o
   8   5   3       39.44       53.84      7.56 o
 -10   6   3        3.13        0.00      2.12 o
  -9   6   3       57.22       62.26      6.77 o
  -8   6   3      118.84      135.84      9.16 o
  -7   6   3       37.10       35.20      4.41 o
  -6   6   3      591.38      554.90     13.84 o
  -5   6   3      221.45      269.81     10.37 o
  -4   6   3       24.16        7.70      1.31 o
  -3   6   3      169.28      199.61      5.79 o
  -2   6   3     3402.57     3627.32     20.80 o
  -1   6   3       82.66       70.76      2.68 o
   0   6   3       25.12       24.68      1.26 o
   1   6   3     2206.23     2456.53     18.77 o
   2   6   3      333.39      303.22      4.86 o
   3   6   3       28.15       33.53      1.69 o
   4   6   3     1042.28     1045.79     11.25 o
   5   6   3      246.95      235.31      6.20 o
   6   6   3      297.11      317.29     11.81 o
   7   6   3       55.61       63.30      7.59 o
  -9   7   3        1.55        0.00      2.10 o
  -8   7   3      105.32      114.72      8.67 o
  -7   7   3        6.69        4.98      3.01 o
  -6   7   3      813.66      753.40     19.10 o
  -5   7   3     1986.29     1981.11     28.85 o
  -4   7   3       36.84       26.44      2.51 o
  -3   7   3        4.48        0.00      0.81 o
  -2   7   3     5041.08     4640.14     23.23 o
  -1   7   3      944.54      951.67     10.63 o
   0   7   3      695.19      847.10      8.05 o
   1   7   3     1494.56     1409.22     14.62 o
   2   7   3     1928.35     1749.67     14.16 o
   3   7   3       20.63       25.39      1.75 o
   4   7   3     1005.74     1025.95     14.88 o
   5   7   3      459.17      458.01      9.62 o
   6   7   3      420.22      430.35     19.98 o
   7   7   3        1.34        3.44      1.81 o
  -9   8   3      116.59      110.62      9.10 o
  -8   8   3      519.35      487.87     17.88 o
  -7   8   3        2.13        0.96      2.20 o
  -6   8   3        3.30        2.15      1.69 o
  -5   8   3      527.72      500.31     17.03 o
  -4   8   3      885.62      980.09     15.15 o
  -3   8   3       34.71       36.47      2.38 o
  -2   8   3      724.09      658.94      8.93 o
  -1   8   3     1686.09     1848.21     23.89 o
   0   8   3      543.50      524.36     13.41 o
   1   8   3        0.04        0.80      0.26 o
   2   8   3      117.90      133.05      4.24 o
   3   8   3      413.90      439.32      8.88 o
   4   8   3       80.73       85.60      3.59 o
   5   8   3       11.15       13.44      1.82 o
   6   8   3       99.51      103.89      8.12 o
   7   8   3       16.72       16.52      3.40 o
  -9   9   3        9.11        8.97      3.11 o
  -8   9   3       89.96       83.86      7.66 o
  -7   9   3        1.98        3.44      1.65 o
  -6   9   3       21.39       21.45      3.74 o
  -5   9   3       11.32        6.31      2.00 o
  -4   9   3        3.24        1.72      0.89 o
  -3   9   3      589.80      642.32     10.40 o
  -2   9   3       65.43       53.32      2.48 o
  -1   9   3      173.86      163.57      5.44 o
   0   9   3      147.58      133.44      3.37 o
   1   9   3       64.21       48.82      2.15 o
   2   9   3      352.06      389.96      8.16 o
   3   9   3      166.32      155.90      6.07 o
   4   9   3      239.96      235.81      7.27 o
   5   9   3       17.95       16.09      2.59 o
   6   9   3        9.48       13.09      3.20 o
   7   9   3        1.47        1.07      1.80 o
  -9  10   3       93.65      120.58      9.79 o
  -8  10   3        0.00        0.00      2.03 o
  -7  10   3      178.44      175.07     10.52 o
  -6  10   3      923.71      910.08     22.30 o
  -5  10   3      272.62      238.65     10.86 o
  -4  10   3      109.73      106.78      5.54 o
  -3  10   3      223.89      238.86      6.25 o
  -2  10   3      303.08      269.81      5.90 o
  -1  10   3       28.96       42.79      2.04 o
   0  10   3        3.25        5.48      0.69 o
   1  10   3       27.20       29.66      1.77 o
   2  10   3      160.67      152.34      4.88 o
   3  10   3       60.67       51.94      3.63 o
   4  10   3        1.58        1.26      1.30 o
   5  10   3      268.03      263.33      9.69 o
   6  10   3       91.46       93.90      6.27 o
   7  10   3        0.20        4.25      2.41 o
  -8  11   3        3.17        4.37      2.56 o
  -7  11   3        7.53        9.15      2.63 o
  -6  11   3       35.72       35.27      4.75 o
  -5  11   3      235.79      221.33      8.50 o
  -4  11   3       27.26       24.75      2.82 o
  -3  11   3       48.54       39.00      2.64 o
  -2  11   3       20.23       11.14      1.33 o
  -1  11   3        3.01        1.85      0.61 o
   0  11   3      557.44      506.31      9.90 o
   1  11   3        0.59        0.56      0.78 o
   2  11   3       13.33       11.59      2.15 o
   3  11   3       68.19       72.58      4.42 o
   4  11   3       96.77       88.47      5.28 o
   5  11   3      238.86      253.40     11.19 o
   6  11   3       34.26       38.40      4.84 o
  -8  12   3        6.69        3.38      3.23 o
  -7  12   3        2.28        1.90      2.01 o
  -6  12   3        3.19        6.36      1.76 o
  -5  12   3      314.79      277.14      9.62 o
  -4  12   3       36.15       43.04      3.69 o
  -3  12   3       77.32       78.64      3.83 o
  -2  12   3       19.22       21.18      1.62 o
  -1  12   3       80.99       77.43      3.36 o
   0  12   3       13.54       17.21      1.28 o
   1  12   3       93.82       83.15      4.09 o
   2  12   3      256.52      263.17      7.91 o
   3  12   3      153.45      141.09      6.30 o
   4  12   3       10.34        7.51      2.34 o
   5  12   3       54.91       61.31      5.66 o
   6  12   3       21.27       25.79      4.15 o
  -8  13   3        1.67        3.42      2.18 o
  -7  13   3       65.23       57.68      6.57 o
  -6  13   3      100.52      103.55      6.28 o
  -5  13   3       67.68       50.58      4.30 o
  -4  13   3       67.96       60.81      4.68 o
  -3  13   3        2.12        2.26      1.14 o
  -2  13   3      778.17      827.10     17.38 o
  -1  13   3      627.80      617.48     12.59 o
   0  13   3       10.63       12.74      1.60 o
   1  13   3       30.89       24.55      2.40 o
   2  13   3       32.65       33.25      3.03 o
   3  13   3      269.83      305.28     10.47 o
   4  13   3        2.22        3.32      2.05 o
   5  13   3       12.01       10.01      2.57 o
   6  13   3        1.40        0.00      3.94 o
  -7  14   3       17.96       16.04      3.96 o
  -6  14   3       11.32       19.65      4.36 o
  -5  14   3       22.31       15.95      2.44 o
  -4  14   3       23.17       23.26      2.91 o
  -3  14   3       66.12       68.53      4.77 o
  -2  14   3       11.90       12.56      1.73 o
  -1  14   3       93.68      102.92      4.05 o
   0  14   3      382.82      364.45      8.85 o
   1  14   3       20.75       17.18      3.13 o
   2  14   3        0.00        1.36      1.07 o
   3  14   3      184.33      179.52      7.52 o
   4  14   3      129.76      139.47     11.09 o
   5  14   3       20.07       24.03      4.80 o
  -7  15   3       63.56       68.27      7.30 o
  -6  15   3      100.91       91.87      8.17 o
  -5  15   3      138.95      118.94      9.02 o
  -4  15   3       16.65       11.93      2.35 o
  -3  15   3        3.92        4.48      1.59 o
  -2  15   3       68.81       60.69      5.10 o
  -1  15   3       29.24       26.85      3.01 o
   0  15   3      161.66      152.15      8.71 o
   1  15   3       16.59       13.85      2.77 o
   2  15   3        0.04        0.00      1.57 o
   3  15   3       49.70       60.29      5.85 o
   4  15   3      127.74      137.45     16.08 o
   5  15   3        0.28        0.06      2.11 o
  -6  16   3       97.16       95.52      8.46 o
  -5  16   3       22.83       17.23      3.84 o
  -4  16   3      132.55      141.45      9.91 o
  -3  16   3       78.60       84.95      5.48 o
  -2  16   3      129.56      140.37      6.96 o
  -1  16   3      156.83      165.40      6.75 o
   0  16   3       23.17       22.84      3.51 o
   1  16   3       44.39       42.54      4.62 o
   2  16   3        5.79        1.49      1.99 o
   3  16   3      321.16      307.36     13.32 o
   4  16   3       33.40       26.20      5.46 o
  -5  17   3        0.31        3.88      2.54 o
  -4  17   3       35.30       33.75      5.12 o
  -3  17   3        2.36        1.18      1.35 o
  -2  17   3        5.41        4.08      1.57 o
  -1  17   3      191.97      186.04      8.94 o
   0  17   3       67.54       67.83      5.34 o
   1  17   3       37.32       32.81      3.76 o
   2  17   3      121.14      118.09      9.88 o
   3  17   3      165.48      161.23     10.02 o
  -5  18   3       17.82       14.30      3.75 o
  -4  18   3      147.22      137.85     10.35 o
  -3  18   3       63.46       76.81      7.67 o
  -2  18   3       85.06       94.80      8.35 o
  -1  18   3        4.22        2.94      1.89 o
   0  18   3       37.18       41.34      4.35 o
   1  18   3        5.89        1.16      1.66 o
   2  18   3      114.96      115.66      8.42 o
  -3  19   3       36.42       44.75      6.03 o
  -2  19   3       31.77       34.54      5.32 o
  -1  19   3       19.55       18.49      7.35 o
   0  19   3       25.27       26.37      3.59 o
   1  19   3       34.74       37.07      4.54 o
 -10   0   4      143.28      128.45      9.90 o
  -9   0   4      118.11      121.96     11.51 o
  -8   0   4     3190.29     3244.37     50.20 o
  -7   0   4      330.95      333.70     11.05 o
  -6   0   4      212.55      220.23      9.34 o
  -5   0   4        7.23       17.54      2.41 o
  -4   0   4     6942.12     7227.62     43.27 o
  -3   0   4      685.35      654.75      9.13 o
  -2   0   4     3181.11     3208.06     27.78 o
  -1   0   4     5378.78     5565.44     39.15 o
   0   0   4     7026.97     7010.62     49.09 o
   1   0   4      372.30      406.17      6.78 o
   2   0   4      196.78      179.81      4.53 o
   3   0   4     1135.55     1078.16     33.09 o
   4   0   4      566.49      555.55     14.46 o
   5   0   4      222.97      228.55     16.08 o
   6   0   4      255.93      319.39     20.11 o
   7   0   4       37.32       41.99      5.86 o
 -10   1   4        8.41       12.67      2.22 o
  -9   1   4       62.74       62.18      4.28 o
  -8   1   4      401.27      427.14     10.24 o
  -7   1   4       65.59       53.34      3.37 o
  -6   1   4       20.99       28.08      2.27 o
  -5   1   4      532.66      489.49      8.36 o
  -4   1   4      634.01      667.44      9.32 o
  -3   1   4       22.17       34.16      1.42 o
  -2   1   4     2818.76     2705.77     11.38 o
  -1   1   4       50.27       45.14      1.60 o
   0   1   4      162.20      155.14      1.97 o
   1   1   4      369.04      395.37      4.93 o
   2   1   4     2325.47     2290.43     18.31 o
   3   1   4        9.22        7.68      0.98 o
   4   1   4      117.55      118.51      4.70 o
   5   1   4      964.23      935.85     19.31 o
   6   1   4       54.94       60.40      5.35 o
   7   1   4        1.65        0.00      1.85 o
 -10   2   4        3.72        3.80      1.61 o
  -9   2   4      149.01      149.76      6.49 o
  -8   2   4       82.23       82.83      4.90 o
  -7   2   4      435.68      428.71     10.08 o
  -6   2   4      537.89      491.00     11.15 o
  -5   2   4      817.10      831.36     11.80 o
  -4   2   4      786.37      823.82      9.64 o
  -3   2   4     1714.50     1618.93     10.14 o
  -2   2   4        0.15        0.79      0.39 o
  -1   2   4     1880.63     1881.95     12.78 o
   0   2   4      388.40      493.02      6.08 o
   1   2   4     1187.06     1284.83      9.86 o
   2   2   4      512.17      507.52      7.49 o
   3   2   4      561.17      515.05      6.94 o
   4   2   4       41.36       36.28      2.38 o
   5   2   4      231.34      224.46      9.55 o
   6   2   4        4.53        4.29      1.90 o
   7   2   4       75.36       66.57      5.97 o
 -10   3   4       54.63       45.60      3.91 o
  -9   3   4       30.23       29.50      2.93 o
  -8   3   4      223.27      225.68      7.97 o
  -7   3   4        5.36        4.05      1.87 o
  -6   3   4       41.25       52.75      3.57 o
  -5   3   4      234.66      244.76      7.41 o
  -4   3   4      689.00      735.10      9.70 o
  -3   3   4        7.02        2.31      0.51 o
  -2   3   4        1.87        1.23      0.37 o
  -1   3   4        4.10        3.88      0.52 o
   0   3   4     3605.54     3730.18     19.75 o
   1   3   4      353.16      414.31      4.88 o
   2   3   4       31.70       37.84      1.69 o
   3   3   4      174.66      170.84      4.15 o
   4   3   4       12.16        9.77      1.61 o
   5   3   4      176.24      185.05      8.52 o
   6   3   4       61.20       58.75      5.33 o
   7   3   4       96.86       85.11      9.87 o
 -10   4   4       48.48       51.19      4.63 o
  -9   4   4      263.29      265.15      9.33 o
  -8   4   4       21.20       20.67      2.81 o
  -7   4   4       57.06       49.77      3.82 o
  -6   4   4     1288.66     1431.96     19.47 o
  -5   4   4       50.57       31.37      2.59 o
  -4   4   4      668.46      879.75     10.58 o
  -3   4   4       61.50       62.68      2.26 o
  -2   4   4      264.02      201.86      3.80 o
  -1   4   4       33.87       39.94      1.25 o
   0   4   4      426.68      477.58      5.92 o
   1   4   4     1391.59     1323.70      9.49 o
   2   4   4      191.44      232.55      5.79 o
   3   4   4      121.43      117.86      3.38 o
   4   4   4       12.88       18.24      1.55 o
   5   4   4       88.14       59.47      3.73 o
   6   4   4       30.83       26.42      3.74 o
   7   4   4       33.58       33.62      9.87 o
 -10   5   4        5.12        1.55      1.73 o
  -9   5   4      193.39      198.61     10.17 o
  -8   5   4        1.58        2.07      1.58 o
  -7   5   4       15.41       13.66      2.05 o
  -6   5   4      108.86      101.79      5.08 o
  -5   5   4      162.73      115.95      4.95 o
  -4   5   4      548.53      463.15      7.69 o
  -3   5   4      410.28      418.29      5.63 o
  -2   5   4       96.08       61.77      1.92 o
  -1   5   4     1931.01     2095.71     12.77 o
   0   5   4     1246.18     1220.62     12.94 o
   1   5   4       69.51       65.85      1.85 o
   2   5   4      206.62      207.39      4.41 o
   3   5   4        0.61        0.62      0.52 o
   4   5   4     2319.88     2204.63     18.45 o
   5   5   4       89.44       84.61      5.20 o
   6   5   4       94.15       94.00      8.11 o
   7   5   4      230.64      244.48     15.03 o
 -10   6   4       60.56       51.14      6.46 o
  -9   6   4        1.90        2.35      2.24 o
  -8   6   4       82.61       82.34      6.24 o
  -7   6   4        9.22        5.31      1.67 o
  -6   6   4        0.04        0.60      1.64 o
  -5   6   4      312.60      312.03      8.10 o
  -4   6   4       20.18       19.44      1.66 o
  -3   6   4     9050.17     9565.93     88.08 o
  -2   6   4     1000.28     1085.37     10.28 o
  -1   6   4      292.88      317.50      5.72 o
   0   6   4      249.58      259.61      3.63 o
   1   6   4      251.48      264.11      3.60 o
   2   6   4     1079.48     1191.53     14.76 o
   3   6   4        9.66       10.56      1.29 o
   4   6   4     1414.67     1399.57     19.97 o
   5   6   4      203.44      195.18      7.87 o
   6   6   4        1.48        0.74      2.41 o
   7   6   4        0.11        5.04      2.82 o
  -9   7   4        2.28        5.93      2.71 o
  -8   7   4       13.63       12.21      4.28 o
  -7   7   4        0.33        0.00      1.81 o
  -6   7   4       17.05       21.29      3.40 o
  -5   7   4        0.02        2.31      0.76 o
  -4   7   4      105.87       84.05      4.71 o
  -3   7   4     1772.15     1753.64     15.49 o
  -2   7   4     2044.83     2088.74     15.80 o
  -1   7   4      231.65      201.81      4.87 o
   0   7   4        0.08        0.48      0.41 o
   1   7   4      453.70      503.44      4.80 o
   2   7   4      217.63      231.67      5.23 o
   3   7   4      471.07      494.02     10.42 o
   4   7   4       11.02       13.21      1.70 o
   5   7   4       25.48       22.55      3.98 o
   6   7   4       29.94       30.46      4.58 o
   7   7   4       39.11       41.94      5.55 o
  -9   8   4      123.79      150.42     10.74 o
  -8   8   4       26.39       33.68      4.95 o
  -7   8   4       63.35       60.14      6.01 o
  -6   8   4      308.17      346.90     13.39 o
  -5   8   4        3.85        1.21      1.40 o
  -4   8   4       82.85       79.56      4.26 o
  -3   8   4     1037.48     1129.04     12.44 o
  -2   8   4     6583.61     6565.42     28.94 o
  -1   8   4      111.80      101.25      4.17 o
   0   8   4        6.48       15.69      1.30 o
   1   8   4      155.21      154.48      3.32 o
   2   8   4       11.81       11.80      1.37 o
   3   8   4       12.74        8.72      1.58 o
   4   8   4      437.97      417.58     13.86 o
   5   8   4      309.11      296.94     12.50 o
   6   8   4       27.73       24.27      4.02 o
  -9   9   4       12.11       11.19      4.90 o
  -8   9   4       44.73       55.29      6.16 o
  -7   9   4       29.73       35.96      5.06 o
  -6   9   4        0.06        2.41      2.67 o
  -5   9   4       27.46       29.50      3.95 o
  -4   9   4      173.84      150.12      5.33 o
  -3   9   4     1186.60     1153.28     12.62 o
  -2   9   4      810.18      884.52     12.02 o
  -1   9   4       62.31       82.26      3.63 o
   0   9   4      170.74      131.27      4.53 o
   1   9   4       50.14       48.91      1.83 o
   2   9   4       38.51       30.87      2.19 o
   3   9   4        5.55        4.01      1.50 o
   4   9   4       41.92       42.77      4.65 o
   5   9   4       12.78       12.79      2.93 o
   6   9   4       13.94       12.42      3.16 o
  -9  10   4       78.46       75.26      8.07 o
  -8  10   4       58.27       55.40      6.53 o
  -7  10   4      252.40      248.04     18.33 o
  -6  10   4      602.64      595.11     18.38 o
  -5  10   4        4.75        1.68      1.66 o
  -4  10   4        9.59        7.66      1.60 o
  -3  10   4      802.88      759.94     10.35 o
  -2  10   4      240.94      266.34      6.75 o
  -1  10   4        5.97        1.74      1.20 o
   0  10   4       91.75       95.64      4.63 o
   1  10   4      897.69      896.77     11.92 o
   2  10   4        0.72        2.54      1.36 o
   3  10   4       56.86       64.41      4.73 o
   4  10   4        0.58        4.80      2.67 o
   5  10   4      136.25      139.82      8.90 o
   6  10   4       69.78       68.40      6.83 o
  -8  11   4       47.51       46.47      5.92 o
  -7  11   4        0.06        0.00      1.81 o
  -6  11   4       25.33       26.15      4.34 o
  -5  11   4        0.78        0.72      1.67 o
  -4  11   4       89.26       85.40      4.16 o
  -3  11   4      406.72      384.99      7.51 o
  -2  11   4       94.05      103.36      4.28 o
  -1  11   4       68.03       89.28      4.53 o
   0  11   4      648.05      610.54     14.88 o
   1  11   4       15.00       16.52      2.04 o
   2  11   4       87.65       73.67      5.17 o
   3  11   4      411.87      395.21     12.29 o
   4  11   4      617.05      627.28     21.93 o
   5  11   4       10.42        5.66      6.02 o
   6  11   4        0.76        0.00      5.29 o
  -8  12   4      107.66      125.06      9.89 o
  -7  12   4      113.88      128.21      9.45 o
  -6  12   4      219.39      192.74      8.78 o
  -5  12   4       21.06       27.31      3.27 o
  -4  12   4      351.42      374.05     11.36 o
  -3  12   4        0.16        0.94      1.37 o
  -2  12   4       89.72       75.62      4.99 o
  -1  12   4       39.46       37.06      3.11 o
   0  12   4      356.73      340.42     12.10 o
   1  12   4      180.87      163.18      6.37 o
   2  12   4      251.84      245.01      7.49 o
   3  12   4       36.82       32.97      3.87 o
   4  12   4       22.30       16.73      4.01 o
   5  12   4        0.23        0.56      2.83 o
  -8  13   4        0.98        2.90      2.54 o
  -7  13   4      118.52      107.50      8.85 o
  -6  13   4       88.19       95.88      6.37 o
  -5  13   4       29.85       26.21      3.28 o
  -4  13   4        9.14        8.63      1.97 o
  -3  13   4      177.06      188.73      6.97 o
  -2  13   4      709.21      667.16     14.74 o
  -1  13   4      672.42      652.72     12.96 o
   0  13   4       19.24       21.83      3.09 o
   1  13   4       14.50       17.51      2.48 o
   2  13   4       59.26       53.00      4.82 o
   3  13   4       14.51       14.94      3.61 o
   4  13   4       26.26       30.95      5.58 o
   5  13   4        5.10        4.42      3.77 o
  -7  14   4       14.67       19.75      4.19 o
  -6  14   4       19.35       16.14      2.74 o
  -5  14   4      151.18      134.19      7.33 o
  -4  14   4      238.71      253.42      9.70 o
  -3  14   4      120.66      137.99      8.20 o
  -2  14   4     1257.55     1222.87     20.39 o
  -1  14   4      842.06      867.38     19.17 o
   0  14   4       11.55        8.95      2.28 o
   1  14   4       21.78       15.93      2.71 o
   2  14   4      162.70      176.14      8.97 o
   3  14   4      396.40      400.43     17.94 o
   4  14   4        5.59        4.16      6.25 o
  -7  15   4       99.10      104.32      9.31 o
  -6  15   4        0.21        0.00      2.21 o
  -5  15   4       28.93       35.78      3.88 o
  -4  15   4       13.86       19.78      3.64 o
  -3  15   4       57.78       61.31      4.85 o
  -2  15   4       84.29       82.64      5.59 o
  -1  15   4        0.63        2.56      1.44 o
   0  15   4       21.77       17.96      2.85 o
   1  15   4       11.44        6.79      1.78 o
   2  15   4      110.02      109.16      7.38 o
   3  15   4      287.02      268.56     15.07 o
   4  15   4        6.42        3.64      3.82 o
  -6  16   4        9.82       12.73      3.48 o
  -5  16   4        5.61        4.38      2.39 o
  -4  16   4       70.95       62.88      5.03 o
  -3  16   4       68.77       59.05      4.96 o
  -2  16   4       10.68       10.01      2.27 o
  -1  16   4       17.20       18.09      3.68 o
   0  16   4       19.32       26.72      3.42 o
   1  16   4        9.66        9.66      3.10 o
   2  16   4       60.29       68.00      6.05 o
   3  16   4       24.67       34.54      8.74 o
  -5  17   4       46.88       54.02      6.64 o
  -4  17   4        9.51        5.64      1.87 o
  -3  17   4       41.19       42.94      4.25 o
  -2  17   4       25.95       20.04      5.15 o
  -1  17   4       95.42       88.22      5.76 o
   0  17   4       38.47       43.73      4.48 o
   1  17   4       33.43       35.47      3.85 o
   2  17   4        4.70        7.28      4.18 o
   3  17   4       11.64       10.57      4.74 o
  -4  18   4        0.42        0.00      1.82 o
  -3  18   4        2.45        3.35      1.98 o
  -2  18   4       53.97       58.75      6.66 o
  -1  18   4       37.01       28.62      4.48 o
   0  18   4        0.01        0.00      1.91 o
   1  18   4       42.24       46.93      4.90 o
   2  18   4        2.51        0.00      3.21 o
  -3  19   4        1.43        0.00      2.40 o
  -2  19   4       55.93       53.65      6.53 o
  -1  19   4        6.53        6.06      3.52 o
   0  19   4        0.05        3.04      1.58 o
 -10   1   5       11.57        9.91      2.00 o
  -9   1   5      217.44      247.12      8.36 o
  -8   1   5      693.95      714.19     17.47 o
  -7   1   5      108.68      131.61      5.20 o
  -6   1   5       34.84       43.81      2.83 o
  -5   1   5     2880.84     3146.74     22.70 o
  -4   1   5      324.88      294.24      6.31 o
  -3   1   5     1718.30     1672.99     11.65 o
  -2   1   5      274.74      324.83      4.24 o
  -1   1   5      502.65      434.27      5.34 o
   0   1   5      377.35      426.48      8.38 o
   1   1   5        4.83        2.65      0.90 o
   2   1   5      872.90      875.34      9.09 o
   3   1   5      100.66       98.13      3.94 o
   4   1   5        0.52        0.14      2.20 o
   5   1   5      392.05      350.47     12.70 o
   6   1   5        6.18        5.05      1.73 o
   7   1   5       27.65       27.95      3.64 o
 -10   2   5      124.50      121.61      6.31 o
  -9   2   5      123.03      106.86      5.58 o
  -8   2   5       44.26       42.35      3.52 o
  -7   2   5        4.19        4.66      1.36 o
  -6   2   5      179.08      160.48      5.33 o
  -5   2   5      280.74      280.23      6.43 o
  -4   2   5        3.23        1.94      0.68 o
  -3   2   5        1.28        0.36      0.44 o
  -2   2   5      890.14      980.49      6.79 o
  -1   2   5     1249.98     1315.85      8.93 o
   0   2   5      443.35      512.22      7.43 o
   1   2   5      481.16      446.08      5.75 o
   2   2   5      185.52      186.66      4.26 o
   3   2   5     1170.95     1156.46     12.79 o
   4   2   5        9.30        8.95      1.94 o
   5   2   5       52.83       60.66      5.29 o
   6   2   5       29.75       16.29      2.91 o
   7   2   5       20.42       20.40      4.50 o
 -10   3   5       11.74        8.11      1.90 o
  -9   3   5        2.19        0.34      1.57 o
  -8   3   5      216.97      236.07      8.14 o
  -7   3   5        4.33        0.46      1.15 o
  -6   3   5       19.74       17.54      1.97 o
  -5   3   5      217.10      169.48      5.89 o
  -4   3   5        0.77        0.00      0.58 o
  -3   3   5        0.56        3.03      0.59 o
  -2   3   5      290.17      223.60      3.70 o
  -1   3   5       21.47       42.61      1.77 o
   0   3   5      629.83      638.37      8.05 o
   1   3   5      150.01      188.26      3.94 o
   2   3   5      285.39      288.39      5.88 o
   3   3   5      637.91      652.44     17.05 o
   4   3   5      198.08      195.42      8.43 o
   5   3   5       46.94       57.26      5.88 o
   6   3   5       36.46       31.81      4.18 o
 -10   4   5        4.08        3.71      1.49 o
  -9   4   5      115.87      123.24      6.41 o
  -8   4   5       10.48        8.65      2.44 o
  -7   4   5      161.89      151.64      6.65 o
  -6   4   5      726.07      811.43     14.91 o
  -5   4   5      143.00      124.17      5.11 o
  -4   4   5        4.61        1.98      0.66 o
  -3   4   5     1961.90     2024.95     13.50 o
  -2   4   5     1719.60     1778.56     11.13 o
  -1   4   5     1848.86     1932.69     14.61 o
   0   4   5      170.72      154.40      3.34 o
   1   4   5     1998.18     1992.61     11.96 o
   2   4   5      918.32      979.12     10.67 o
   3   4   5      551.05      530.81     11.85 o
   4   4   5      164.36      171.92      7.33 o
   5   4   5      742.48      699.66     15.84 o
   6   4   5       22.05       28.19      4.26 o
 -10   5   5      133.40      148.56      8.52 o
  -9   5   5      165.83      151.28      7.15 o
  -8   5   5        3.41        2.05      1.55 o
  -7   5   5      108.95      121.06      6.02 o
  -6   5   5      145.82      156.26      6.26 o
  -5   5   5      133.35      150.70      7.22 o
  -4   5   5       33.45       32.98      1.94 o
  -3   5   5     1907.22     1936.60     13.70 o
  -2   5   5      230.25      293.45      4.31 o
  -1   5   5      130.63      124.59      3.23 o
   0   5   5        3.04        2.88      0.48 o
   1   5   5       73.53       70.81      2.29 o
   2   5   5      113.73      136.68      5.53 o
   3   5   5       17.37       12.38      1.94 o
   4   5   5      166.94      167.01      7.22 o
   5   5   5        5.69        8.98      2.26 o
   6   5   5       16.44       20.31      3.98 o
 -10   6   5       22.77       28.44      3.91 o
  -9   6   5       48.97       50.00      5.29 o
  -8   6   5      309.35      317.53     10.44 o
  -7   6   5      196.69      199.49      7.77 o
  -6   6   5      145.40      122.60      5.54 o
  -5   6   5      109.16       96.49      4.30 o
  -4   6   5     1211.24     1339.15     11.65 o
  -3   6   5       80.56       42.89      2.77 o
  -2   6   5      786.66      713.84      8.09 o
  -1   6   5      581.20      558.80      6.94 o
   0   6   5      195.90      138.09      4.22 o
   1   6   5        3.23        4.40      0.53 o
   2   6   5      289.28      264.05      8.59 o
   3   6   5      514.53      500.81     11.94 o
   4   6   5       11.05       10.06      1.88 o
   5   6   5       71.94       58.41      5.69 o
   6   6   5      203.79      221.48     20.48 o
  -9   7   5        3.00        6.39      2.23 o
  -8   7   5       69.99       67.05      7.83 o
  -7   7   5      876.73      880.96     19.35 o
  -6   7   5      386.20      382.06     10.91 o
  -5   7   5        5.46       10.07      1.31 o
  -4   7   5       80.90       67.49      3.92 o
  -3   7   5     1898.29     1746.46     15.19 o
  -2   7   5      659.65      667.67      9.43 o
  -1   7   5      385.97      356.37      6.47 o
   0   7   5     1015.55      950.71     15.97 o
   1   7   5     1525.17     1467.92     16.08 o
   2   7   5        0.87        1.45      0.70 o
   3   7   5       28.53       19.89      3.19 o
   4   7   5        0.06        0.11      1.51 o
   5   7   5      147.79      159.08      9.47 o
   6   7   5       53.75       61.90      8.07 o
  -9   8   5        3.63        3.25      2.04 o
  -8   8   5       13.76        6.06      4.06 o
  -7   8   5        4.21        4.02      2.05 o
  -6   8   5      219.86      223.56     10.99 o
  -5   8   5       80.52       66.07      7.26 o
  -4   8   5        9.97       10.08      1.66 o
  -3   8   5      457.13      521.96     10.48 o
  -2   8   5      122.02      150.34      4.71 o
  -1   8   5      865.58      850.68     10.67 o
   0   8   5      171.57      191.82      5.11 o
   1   8   5      339.13      321.59      4.03 o
   2   8   5       24.28       25.05      2.16 o
   3   8   5      886.31      881.86     19.40 o
   4   8   5       34.32       34.97      4.20 o
   5   8   5        3.98        9.81      3.61 o
   6   8   5       30.47       27.63      5.87 o
  -9   9   5       27.33       29.62      5.01 o
  -8   9   5       38.24       36.55      5.29 o
  -7   9   5      301.50      283.55     13.33 o
  -6   9   5      165.66      133.41      8.75 o
  -5   9   5        4.32        1.96      1.31 o
  -4   9   5      348.25      364.96      8.08 o
  -3   9   5      751.28      731.03     15.05 o
  -2   9   5      534.76      556.90      9.33 o
  -1   9   5      433.73      431.59      9.02 o
   0   9   5        0.40        1.12      0.50 o
   1   9   5      141.91      151.29      3.73 o
   2   9   5      234.92      222.68      7.67 o
   3   9   5        2.48        2.59      2.14 o
   4   9   5        3.10        0.83      1.89 o
   5   9   5        7.51       13.28      3.97 o
   6   9   5       42.52       40.07      8.99 o
  -9  10   5       31.53       26.88      4.86 o
  -8  10   5       50.47       52.09      7.48 o
  -7  10   5       53.70       44.82      5.55 o
  -6  10   5      374.48      356.03     14.49 o
  -5  10   5       10.32        8.98      2.11 o
  -4  10   5       24.19       27.89      2.26 o
  -3  10   5      359.70      341.70     10.50 o
  -2  10   5      690.65      748.21     12.55 o
  -1  10   5        9.61        9.60      1.50 o
   0  10   5       26.45       25.58      1.68 o
   1  10   5      114.06      109.67      4.57 o
   2  10   5        9.78       14.02      1.96 o
   3  10   5        0.01        0.00      2.43 o
   4  10   5      106.17      127.86     15.32 o
   5  10   5       89.73      104.15     10.37 o
  -8  11   5       50.33       63.07      7.07 o
  -7  11   5        0.57        0.74      2.51 o
  -6  11   5       22.46        9.20      2.82 o
  -5  11   5      233.06      238.38      9.55 o
  -4  11   5        0.07        0.76      1.58 o
  -3  11   5        0.46        3.95      1.60 o
  -2  11   5      118.80      126.67      5.32 o
  -1  11   5        6.82        4.09      1.61 o
   0  11   5        1.98        0.00      1.61 o
   1  11   5       15.94        7.72      1.39 o
   2  11   5        9.21       10.10      2.74 o
   3  11   5       32.59       32.37      4.83 o
   4  11   5        0.96        0.00      5.39 o
   5  11   5       10.03        6.42      5.16 o
  -8  12   5      145.50      141.63     10.65 o
  -7  12   5      148.59      146.06     10.28 o
  -6  12   5       15.23       10.58      2.34 o
  -5  12   5       69.63       74.61      5.58 o
  -4  12   5       36.32       33.06      3.58 o
  -3  12   5       44.54       55.31      4.61 o
  -2  12   5      457.15      483.43     10.46 o
  -1  12   5        2.77        0.00      1.54 o
   0  12   5       42.44       36.39      4.03 o
   1  12   5      269.98      279.83      8.40 o
   2  12   5      393.63      350.27     26.85 o
   3  12   5       31.85       34.21      8.33 o
   4  12   5        6.32        0.07      4.45 o
   5  12   5       22.60       20.60      7.21 o
  -8  13   5        4.86        3.69      2.75 o
  -7  13   5       13.35        8.26      2.37 o
  -6  13   5       91.48       81.28      6.03 o
  -5  13   5      125.28      129.62      7.40 o
  -4  13   5       63.63       63.93      5.16 o
  -3  13   5        3.57        5.13      1.70 o
  -2  13   5      227.37      213.49      8.81 o
  -1  13   5        6.48        4.69      1.53 o
   0  13   5       49.46       49.89      4.71 o
   1  13   5      192.49      175.80      9.09 o
   2  13   5      214.39      205.04     19.04 o
   3  13   5       29.17       35.43      8.45 o
   4  13   5       28.19       31.77      8.57 o
  -7  14   5       14.71       15.04      4.65 o
  -6  14   5       32.78       37.57      4.27 o
  -5  14   5       93.12       91.78      6.37 o
  -4  14   5        2.33        5.77      2.01 o
  -3  14   5       40.89       39.62      4.00 o
  -2  14   5       86.78       84.42      5.80 o
  -1  14   5       30.16       31.08      3.49 o
   0  14   5       10.31       11.55      2.45 o
   1  14   5      205.67      199.57     10.04 o
   2  14   5       41.00       35.93      8.39 o
   3  14   5      120.23      134.05     16.47 o
   4  14   5       46.39       41.43      9.68 o
  -7  15   5        3.51        0.00      3.10 o
  -6  15   5        0.04        1.14      2.52 o
  -5  15   5       28.18       31.27      3.83 o
  -4  15   5       14.34       14.81      2.50 o
  -3  15   5        1.57        1.66      1.61 o
  -2  15   5        0.26        0.20      2.13 o
  -1  15   5        4.00        3.70      1.71 o
   0  15   5        1.90        0.00      1.20 o
   1  15   5      101.54       87.88      8.92 o
   2  15   5       90.08      120.57     15.39 o
   3  15   5        0.76        4.61      4.62 o
  -6  16   5       59.51       62.32      9.46 o
  -5  16   5       19.65       25.56      3.63 o
  -4  16   5        2.80        1.53      1.69 o
  -3  16   5       75.69       68.45      5.54 o
  -2  16   5        1.94        1.97      1.85 o
  -1  16   5       80.06       74.80      5.47 o
   0  16   5        0.68        0.68      1.50 o
   1  16   5       38.58       50.74      7.15 o
   2  16   5        1.79        9.67      3.62 o
  -5  17   5      113.89      135.68     10.62 o
  -4  17   5       12.83       13.13      2.87 o
  -3  17   5       14.18       14.68      2.82 o
  -2  17   5       44.98       43.48      4.37 o
  -1  17   5       73.19       82.78      7.59 o
   0  17   5       35.48       33.98      4.17 o
   1  17   5        1.43        0.00      2.42 o
  -4  18   5       23.79       19.34      6.33 o
  -3  18   5       42.00       49.19      5.19 o
  -2  18   5       78.00       98.65      6.72 o
  -1  18   5       26.65       25.44      3.46 o
   0  18   5        0.02        0.52      2.17 o
 -10   0   6      116.82      125.60      9.74 o
  -9   0   6      220.08      239.30     10.94 o
  -8   0   6       87.85       98.41      6.63 o
  -7   0   6       88.77       83.36      5.68 o
  -6   0   6      236.50      229.78     10.87 o
  -5   0   6     1773.22     1944.77     25.67 o
  -4   0   6      553.00      513.26     11.99 o
  -3   0   6      125.64      109.52      5.02 o
  -2   0   6      583.28      591.83      7.69 o
  -1   0   6     1293.46     1343.47     11.36 o
   0   0   6      323.77      315.38     10.44 o
   1   0   6        1.75        3.02      0.82 o
   2   0   6       96.32      101.97      5.89 o
   3   0   6      178.69      179.87     15.30 o
   4   0   6        2.49        0.94      3.70 o
   5   0   6        0.05        0.00      1.67 o
   6   0   6        5.16        2.19      3.77 o
 -10   1   6        8.16       12.43      2.34 o
  -9   1   6       15.33       17.52      3.03 o
  -8   1   6      153.06      147.46      5.71 o
  -7   1   6      861.76      870.85     13.48 o
  -6   1   6      188.49      166.06      5.44 o
  -5   1   6      112.04      106.92      4.31 o
  -4   1   6      237.09      251.96      5.93 o
  -3   1   6      948.36      901.65      9.30 o
  -2   1   6     1084.68     1091.07      7.94 o
  -1   1   6      581.38      566.68      6.08 o
   0   1   6     2076.00     2079.70     16.82 o
   1   1   6      918.24      907.23      8.94 o
   2   1   6        0.68        0.79      0.39 o
   3   1   6      428.33      421.46      8.68 o
   4   1   6      543.87      564.95     15.85 o
   5   1   6        0.04        0.00      1.69 o
   6   1   6       30.81       43.12      6.37 o
 -10   2   6      184.58      183.40      7.69 o
  -9   2   6      203.64      194.00      7.48 o
  -8   2   6        0.39        0.93      1.31 o
  -7   2   6        4.10        4.84      1.43 o
  -6   2   6        1.35        1.08      0.91 o
  -5   2   6      151.07      151.49      4.79 o
  -4   2   6      328.47      381.45      6.86 o
  -3   2   6       34.08       26.88      1.54 o
  -2   2   6      161.02      181.70      3.62 o
  -1   2   6      117.28      131.75      3.26 o
   0   2   6       30.38       28.04      1.80 o
   1   2   6        0.86        1.25      0.54 o
   2   2   6      392.12      401.99      5.87 o
   3   2   6     1718.74     1717.38     23.06 o
   4   2   6      157.83      151.27      7.46 o
   5   2   6        1.53        0.00      1.51 o
   6   2   6      175.71      201.63     16.10 o
 -10   3   6       20.78       21.53      2.86 o
  -9   3   6      415.46      429.23     17.74 o
  -8   3   6        4.68        3.79      1.27 o
  -7   3   6        6.49        6.72      1.46 o
  -6   3   6       17.41       17.36      2.02 o
  -5   3   6     1485.50     1564.31     17.57 o
  -4   3   6      411.09      393.08      6.78 o
  -3   3   6      291.05      286.49      5.62 o
  -2   3   6      516.21      546.11      6.91 o
  -1   3   6      970.07      900.88     10.24 o
   0   3   6      235.98      263.47      7.05 o
   1   3   6      170.29      173.37      4.30 o
   2   3   6     1516.06     1539.58     12.89 o
   3   3   6      454.05      453.62     11.72 o
   4   3   6      136.75      131.34      6.84 o
   5   3   6       52.04       50.55      5.51 o
   6   3   6       45.93       69.90     12.06 o
 -10   4   6        1.10        1.00      1.52 o
  -9   4   6       63.37       71.65      5.00 o
  -8   4   6        1.99        0.00      1.62 o
  -7   4   6      176.07      190.56      7.06 o
  -6   4   6       26.13       20.64      2.13 o
  -5   4   6       20.10       25.07      2.13 o
  -4   4   6       21.06       25.58      1.75 o
  -3   4   6       32.34       34.68      1.97 o
  -2   4   6      644.10      680.11      7.84 o
  -1   4   6      221.09      222.74      6.25 o
   0   4   6        0.58        0.34      0.78 o
   1   4   6      263.26      269.16      5.31 o
   2   4   6        1.46        2.22      0.94 o
   3   4   6        3.25        3.66      1.36 o
   4   4   6       19.39       17.64      2.84 o
   5   4   6       76.49       74.31     12.55 o
   6   4   6        3.91        3.88      2.78 o
 -10   5   6      124.76      135.84      7.16 o
  -9   5   6        2.68        1.90      1.25 o
  -8   5   6      128.95      126.03      6.07 o
  -7   5   6        0.79        0.19      1.47 o
  -6   5   6        0.24        0.00      1.28 o
  -5   5   6      205.87      172.27      5.36 o
  -4   5   6      135.62      128.52      3.87 o
  -3   5   6      468.67      415.83      7.69 o
  -2   5   6      371.36      353.06      6.02 o
  -1   5   6       66.61       61.02      2.86 o
   0   5   6       98.67      101.85      2.59 o
   1   5   6      213.07      197.51      5.40 o
   2   5   6      132.48      141.46      4.18 o
   3   5   6      217.86      217.67      8.04 o
   4   5   6       80.29       84.19      6.50 o
   5   5   6        0.38        0.00      2.95 o
   6   5   6      117.21      132.39     12.20 o
 -10   6   6       64.95       62.36      5.70 o
  -9   6   6       11.25       13.84      2.32 o
  -8   6   6       80.42       71.20      4.99 o
  -7   6   6        5.92        9.63      2.27 o
  -6   6   6       21.05       22.85      2.57 o
  -5   6   6        2.22        0.23      0.85 o
  -4   6   6      558.21      589.87      8.76 o
  -3   6   6       23.21       27.80      1.97 o
  -2   6   6        6.61        4.87      0.82 o
  -1   6   6        8.00        6.69      0.81 o
   0   6   6      183.08      199.18      5.69 o
   1   6   6      342.75      327.81      6.73 o
   2   6   6       17.82       17.26      1.87 o
   3   6   6       10.68       11.71      2.41 o
   4   6   6        8.17        4.53      3.24 o
   5   6   6       90.50       86.87      9.60 o
  -9   7   6      122.58      111.96      8.02 o
  -8   7   6       45.09       53.13      4.36 o
  -7   7   6        4.67        3.79      1.48 o
  -6   7   6       38.38       30.70      2.89 o
  -5   7   6        3.53        6.42      1.24 o
  -4   7   6      653.56      641.02      9.42 o
  -3   7   6      116.97      141.71      5.34 o
  -2   7   6       90.96       92.82      3.51 o
  -1   7   6       61.92       51.65      4.60 o
   0   7   6        0.08        0.44      0.56 o
   1   7   6       12.23       13.28      1.33 o
   2   7   6        4.04        6.19      1.34 o
   3   7   6       85.75       93.00      9.88 o
   4   7   6       65.41       60.63      7.68 o
   5   7   6        1.09        0.00      2.97 o
  -9   8   6       16.56       17.43      4.44 o
  -8   8   6        7.15        4.05      2.60 o
  -7   8   6        0.01       10.02      3.13 o
  -6   8   6       24.02       30.06      4.24 o
  -5   8   6      190.52      203.50      7.57 o
  -4   8   6       63.64       66.92      4.47 o
  -3   8   6       19.82       25.41      2.51 o
  -2   8   6       31.87       32.65      2.36 o
  -1   8   6      198.89      188.30      4.79 o
   0   8   6       30.43       31.99      1.96 o
   1   8   6      186.89      175.66      8.56 o
   2   8   6      290.33      273.71     10.75 o
   3   8   6        1.20        0.97      1.93 o
   4   8   6       68.43       68.66      8.42 o
   5   8   6       12.97       19.06      5.05 o
  -9   9   6       84.76       95.84      8.77 o
  -8   9   6      200.56      195.14     13.15 o
  -7   9   6      112.54      107.57      8.47 o
  -6   9   6        9.99       19.03      3.57 o
  -5   9   6       28.60       29.20      4.28 o
  -4   9   6      319.08      307.64      7.07 o
  -3   9   6      440.46      452.39     10.24 o
  -2   9   6      166.11      148.97      5.01 o
  -1   9   6      658.00      638.42      9.53 o
   0   9   6       43.86       36.68      2.36 o
   1   9   6       49.71       61.51      5.14 o
   2   9   6       67.61       56.42      4.73 o
   3   9   6       53.62       52.38      9.86 o
   4   9   6      172.35      157.01     13.12 o
   5   9   6        9.62        3.41      3.50 o
  -9  10   6       40.58       24.69      6.00 o
  -8  10   6       90.94       86.38      8.14 o
  -7  10   6        0.03        0.00      2.08 o
  -6  10   6      126.82      120.90      8.64 o
  -5  10   6        0.08        0.46      2.83 o
  -4  10   6     1458.87     1399.64     22.91 o
  -3  10   6     1262.34     1204.43     20.69 o
  -2  10   6      417.99      401.13      8.49 o
  -1  10   6       93.80       75.12      5.67 o
   0  10   6      212.89      218.11      9.39 o
   1  10   6      447.43      409.31     12.90 o
   2  10   6        6.43        4.70      1.58 o
   3  10   6       50.06       54.27     10.39 o
   4  10   6        3.27        6.43      4.95 o
  -8  11   6       18.91       30.38      4.91 o
  -7  11   6       72.69       72.92      7.99 o
  -6  11   6       21.49       22.25      3.44 o
  -5  11   6      234.21      247.37     10.17 o
  -4  11   6     1877.92     1923.88     27.44 o
  -3  11   6     2576.45     2568.72     34.86 o
  -2  11   6       53.47       53.38      3.72 o
  -1  11   6       56.76       56.29      4.45 o
   0  11   6      142.15      133.43      7.56 o
   1  11   6       23.09       23.90      3.96 o
   2  11   6       46.03       50.85      5.45 o
   3  11   6       59.31       69.17     11.72 o
   4  11   6       59.17       73.78     12.95 o
  -8  12   6       81.70       64.62      7.27 o
  -7  12   6       15.94       22.41      3.42 o
  -6  12   6       23.01       29.30      5.12 o
  -5  12   6        2.29        1.96      2.01 o
  -4  12   6        0.85        2.55      1.95 o
  -3  12   6      331.87      339.41     11.61 o
  -2  12   6       28.92       27.43      2.68 o
  -1  12   6        3.13        1.10      1.44 o
   0  12   6       11.94       20.25      2.46 o
   1  12   6       72.60       61.97      5.47 o
   2  12   6       10.24       10.66      7.56 o
   3  12   6       67.33       62.15     11.60 o
   4  12   6       37.27       36.70      9.16 o
  -7  13   6       55.17       48.65      5.10 o
  -6  13   6       69.64       68.76      5.87 o
  -5  13   6        0.20        0.00      1.91 o
  -4  13   6       71.68       65.54      5.49 o
  -3  13   6        2.07        0.00      1.33 o
  -2  13   6       20.25       20.35      3.49 o
  -1  13   6        0.52        0.00      1.96 o
   0  13   6       32.54       34.18      4.07 o
   1  13   6      105.56       96.07     10.32 o
   2  13   6       10.18       10.36      7.83 o
   3  13   6        1.54        7.51      5.74 o
  -7  14   6      102.30       95.57      7.09 o
  -6  14   6       54.78       46.96      4.86 o
  -5  14   6       13.00       12.83      2.61 o
  -4  14   6        2.48        0.97      2.18 o
  -3  14   6       51.69       54.86      5.14 o
  -2  14   6       16.03       17.99      2.95 o
  -1  14   6      197.99      193.42      8.78 o
   0  14   6       56.87       52.11      5.20 o
   1  14   6       34.76       40.93      4.68 o
   2  14   6       81.01       74.87      8.49 o
   3  14   6      117.17      123.89     17.19 o
  -6  15   6       14.84       27.38      3.88 o
  -5  15   6        5.36        4.78      2.23 o
  -4  15   6       76.53       65.67      5.53 o
  -3  15   6      314.79      326.58     12.03 o
  -2  15   6        0.15        1.56      1.49 o
  -1  15   6        3.32        2.22      1.50 o
   0  15   6       81.47       85.71      6.71 o
   1  15   6       67.47       68.03      8.24 o
   2  15   6       38.38       33.44      6.14 o
  -5  16   6        0.82        1.54      1.88 o
  -4  16   6        2.60        3.15      1.92 o
  -3  16   6        0.72        0.00      1.79 o
  -2  16   6       41.77       48.42      5.98 o
  -1  16   6       11.64       15.62      2.88 o
   0  16   6        0.09        0.00      2.01 o
   1  16   6        3.61        0.99      2.83 o
  -4  17   6      118.32      125.87      7.98 o
  -3  17   6        8.92        8.65      2.37 o
  -2  17   6       23.95       23.96      3.48 o
  -1  17   6        1.19        6.66      2.52 o
   0  17   6       14.77       21.34      3.24 o
 -10   1   7       77.74       70.91      4.81 o
  -9   1   7        7.38        7.10      1.47 o
  -8   1   7      108.89      116.84      5.38 o
  -7   1   7      118.22      132.10      5.31 o
  -6   1   7       28.11       23.93      2.12 o
  -5   1   7       37.42       47.59      2.93 o
  -4   1   7      860.44      873.32     11.27 o
  -3   1   7       24.20       21.58      1.47 o
  -2   1   7     1242.98     1425.13     10.38 o
  -1   1   7      134.55      136.24      3.33 o
   0   1   7       18.73       10.81      0.93 o
   1   1   7       42.76       51.40      2.61 o
   2   1   7     1191.19     1232.39     17.45 o
   3   1   7      138.10      141.53      7.93 o
   4   1   7       64.15       59.11      6.06 o
   5   1   7        0.04        0.00      2.78 o
 -10   2   7       28.72       22.84      3.16 o
  -9   2   7       41.19       31.04      3.25 o
  -8   2   7        8.32        8.86      1.77 o
  -7   2   7        1.43        0.71      1.01 o
  -6   2   7      319.36      313.22      7.53 o
  -5   2   7        0.01        0.56      0.79 o
  -4   2   7      393.08      355.36      6.73 o
  -3   2   7       86.87      107.09      3.06 o
  -2   2   7      601.81      586.77      7.32 o
  -1   2   7       65.71       70.97      2.41 o
   0   2   7       46.44       51.79      3.52 o
   1   2   7      136.41      134.84      4.35 o
   2   2   7      787.85      815.37     11.04 o
   3   2   7      285.53      316.66     13.24 o
   4   2   7      136.04      137.83      9.25 o
   5   2   7       79.57       83.17      7.38 o
 -10   3   7      125.36      140.97      7.12 o
  -9   3   7       39.85       44.06      3.89 o
  -8   3   7      325.21      348.22     10.09 o
  -7   3   7       37.31       33.96      2.96 o
  -6   3   7      254.66      257.58      7.30 o
  -5   3   7      450.42      482.45      9.15 o
  -4   3   7      388.78      343.09      7.00 o
  -3   3   7        2.77        1.61      0.43 o
  -2   3   7       28.34       26.99      1.65 o
  -1   3   7      359.05      308.90      5.86 o
   0   3   7      151.78      148.58      5.32 o
   1   3   7        8.22        5.84      0.93 o
   2   3   7       12.24       11.86      2.30 o
   3   3   7       62.76       58.69      5.75 o
   4   3   7        3.15        4.55      2.36 o
   5   3   7       28.67       45.66      7.23 o
 -10   4   7       43.93       46.29      4.29 o
  -9   4   7      227.12      223.88      9.29 o
  -8   4   7      145.38      132.34      6.18 o
  -7   4   7      350.83      354.82     10.36 o
  -6   4   7      298.25      327.21      8.28 o
  -5   4   7       43.98       37.16      2.58 o
  -4   4   7       39.52       37.99      2.37 o
  -3   4   7       75.71       74.02      2.61 o
  -2   4   7      135.51      163.37      4.07 o
  -1   4   7      340.07      339.32      7.02 o
   0   4   7      278.67      273.08      7.35 o
   1   4   7      105.41      108.14      4.26 o
   2   4   7      138.67      126.58      4.78 o
   3   4   7       19.25       21.02      3.19 o
   4   4   7      205.32      208.38     11.50 o
   5   4   7        0.07        0.00      4.38 o
 -10   5   7        0.55        0.21      2.34 o
  -9   5   7       21.42       30.64      3.31 o
  -8   5   7        2.59        3.09      1.38 o
  -7   5   7        7.96        7.00      1.71 o
  -6   5   7      228.88      243.91      7.19 o
  -5   5   7      124.14      116.98      4.53 o
  -4   5   7       17.48       21.42      1.79 o
  -3   5   7       18.72       15.80      1.21 o
  -2   5   7      804.47      807.20     10.28 o
  -1   5   7        0.04        0.00      0.74 o
   0   5   7       84.46       80.04      4.08 o
   1   5   7      172.68      159.97      5.53 o
   2   5   7      180.30      187.70      5.79 o
   3   5   7        3.65        4.01      3.41 o
   4   5   7        0.08        0.00      2.79 o
   5   5   7        4.51        0.00     11.76 o
  -9   6   7       55.07       60.38      4.50 o
  -8   6   7       19.77       25.31      2.90 o
  -7   6   7      138.45      121.26      5.55 o
  -6   6   7       67.93       55.63      3.78 o
  -5   6   7      276.09      304.37      8.11 o
  -4   6   7       46.48       44.34      2.53 o
  -3   6   7      163.37      182.99      3.79 o
  -2   6   7      542.82      550.98      7.86 o
  -1   6   7        0.07        0.00      0.59 o
   0   6   7       33.28       37.11      2.87 o
   1   6   7        5.84        5.39      1.21 o
   2   6   7        8.84       10.16      2.06 o
   3   6   7       65.46       58.41      7.66 o
   4   6   7        0.09        4.70      3.02 o
  -9   7   7       49.85       66.12      4.84 o
  -8   7   7       33.85       25.60      3.08 o
  -7   7   7      227.11      229.76      8.40 o
  -6   7   7      128.77      140.85      6.06 o
  -5   7   7       38.60       33.33      3.05 o
  -4   7   7      785.09      816.30     11.79 o
  -3   7   7      647.01      658.94     10.85 o
  -2   7   7      182.18      171.57      6.54 o
  -1   7   7        1.16        3.72      1.42 o
   0   7   7      582.70      622.31     11.32 o
   1   7   7      228.79      245.63      7.06 o
   2   7   7       53.23       45.86      4.29 o
   3   7   7       39.12       41.11      6.72 o
   4   7   7      222.65      243.87     16.33 o
  -9   8   7       66.18       75.08      7.86 o
  -8   8   7      130.57      124.80      9.40 o
  -7   8   7        8.04        9.64      2.08 o
  -6   8   7       85.04       87.54      5.25 o
  -5   8   7       67.76       71.92      6.43 o
  -4   8   7      307.51      321.11     10.90 o
  -3   8   7      195.22      190.09      8.24 o
  -2   8   7       96.34       85.32      4.95 o
  -1   8   7        3.20        0.60      1.53 o
   0   8   7      420.53      410.44     10.81 o
   1   8   7      257.05      231.02     11.60 o
   2   8   7       21.87       22.16      3.08 o
   3   8   7       34.78       52.22      6.57 o
   4   8   7       62.38       66.60      8.87 o
  -9   9   7        7.93        3.48      2.53 o
  -8   9   7        3.62        0.72      2.10 o
  -7   9   7      210.12      191.84     16.29 o
  -6   9   7       94.84       93.85      7.70 o
  -5   9   7       33.96       27.24      3.48 o
  -4   9   7      243.53      223.47      9.45 o
  -3   9   7      768.47      807.81     17.33 o
  -2   9   7        1.79        0.00      2.10 o
  -1   9   7        4.13        5.69      1.65 o
   0   9   7      515.72      521.93     15.02 o
   1   9   7      256.98      237.76     10.09 o
   2   9   7        2.14        3.04      2.07 o
   3   9   7       31.67       43.85      6.02 o
   4   9   7        0.02        0.00      4.07 o
  -8  10   7        2.11        0.57      2.00 o
  -7  10   7      138.75      136.24      9.83 o
  -6  10   7       44.65       44.86      4.67 o
  -5  10   7       18.32       23.61      3.18 o
  -4  10   7      134.76      138.03      7.60 o
  -3  10   7        0.09        4.90      1.81 o
  -2  10   7       27.44       23.62      2.63 o
  -1  10   7       79.82       74.33      5.04 o
   0  10   7      803.51      740.17     18.26 o
   1  10   7       70.27       57.63      7.19 o
   2  10   7       14.33       11.32      2.63 o
   3  10   7        5.19        3.34      4.68 o
  -8  11   7       32.34       26.58      4.64 o
  -7  11   7       16.73       15.56      3.70 o
  -6  11   7       27.28       27.09      3.69 o
  -5  11   7        0.37        2.01      1.76 o
  -4  11   7       84.40       81.86      6.11 o
  -3  11   7      234.16      240.28      9.95 o
  -2  11   7       41.20       45.26      3.69 o
  -1  11   7      124.12      124.20      6.10 o
   0  11   7        1.38        0.92      1.55 o
   1  11   7       53.81       46.68      5.69 o
   2  11   7       17.17       20.07      3.22 o
   3  11   7        0.07        0.02      2.56 o
  -8  12   7       33.27       28.30      5.10 o
  -7  12   7       11.40       12.00      2.56 o
  -6  12   7        1.16        0.00      1.95 o
  -5  12   7       21.06        9.96      2.50 o
  -4  12   7       31.90       37.26      4.28 o
  -3  12   7       23.93       22.98      3.40 o
  -2  12   7       22.66       16.53      3.07 o
  -1  12   7       70.65       66.81      4.57 o
   0  12   7       43.72       30.29      4.01 o
   1  12   7       82.09       70.56      6.02 o
   2  12   7       50.28       45.35      6.56 o
   3  12   7       29.46       38.06      6.70 o
  -7  13   7       27.31       31.36      4.37 o
  -6  13   7       93.36      104.68      7.36 o
  -5  13   7       67.80       58.09      5.43 o
  -4  13   7        7.52        6.50      2.64 o
  -3  13   7       19.58       17.85      2.99 o
  -2  13   7       19.00       16.02      2.72 o
  -1  13   7       39.19       40.63      3.72 o
   0  13   7       69.41       60.88      5.75 o
   1  13   7        2.13        1.45      2.78 o
   2  13   7        0.78        1.18      2.24 o
  -6  14   7       43.56       59.97      5.67 o
  -5  14   7        8.38        7.06      2.34 o
  -4  14   7        5.38        3.63      2.24 o
  -3  14   7        0.73        0.15      1.58 o
  -2  14   7       17.46       15.23      2.81 o
  -1  14   7       18.42       12.08      3.45 o
   0  14   7        0.04        0.00      2.01 o
   1  14   7        0.11        3.19      1.59 o
  -6  15   7       44.11       37.70      4.65 o
  -5  15   7       17.52       20.72      3.61 o
  -4  15   7       94.42      100.98      7.28 o
  -3  15   7       10.72       10.74      2.57 o
  -2  15   7        5.33        5.89      2.66 o
  -1  15   7        9.55       11.94      2.91 o
   0  15   7        0.14        1.67      2.42 o
   1  15   7        7.46        3.32      2.11 o
  -5  16   7       22.00       26.55      4.15 o
  -4  16   7       14.49       12.68      3.47 o
  -3  16   7       37.46       47.06      4.99 o
  -2  16   7       32.08       29.61      4.45 o
  -1  16   7        1.11        0.14      2.39 o
   0  16   7        1.25        0.33      3.23 o
 -10   0   8       17.02       14.36      5.16 o
  -9   0   8       24.34       24.86      3.75 o
  -8   0   8       77.06       79.97      5.96 o
  -7   0   8        0.01        0.11      1.68 o
  -6   0   8      476.00      466.93     13.95 o
  -5   0   8      446.98      429.98     17.21 o
  -4   0   8      101.21      107.40      5.70 o
  -3   0   8       10.50        8.68      1.59 o
  -2   0   8       48.21       35.62      2.16 o
  -1   0   8       18.94       23.23      2.65 o
   0   0   8        1.55        0.00      2.46 o
   1   0   8     1494.99     1567.88     36.75 o
   2   0   8      241.20      247.96     11.89 o
   3   0   8        1.01        0.00      2.91 o
   4   0   8        6.65        7.21      7.13 o
 -10   1   8        1.36        0.00      1.61 o
  -9   1   8        1.81        0.29      1.20 o
  -8   1   8       20.89       19.06      2.14 o
  -7   1   8        0.12        0.32      1.02 o
  -6   1   8      179.79      184.33      5.83 o
  -5   1   8       15.48       15.15      1.71 o
  -4   1   8        2.32        3.29      0.88 o
  -3   1   8      300.15      326.52      5.65 o
  -2   1   8      212.28      209.79      4.56 o
  -1   1   8       43.06       42.76      2.58 o
   0   1   8       23.92       17.67      2.34 o
   1   1   8     1076.61     1091.47     18.10 o
   2   1   8       52.03       51.09      3.47 o
   3   1   8       17.46       17.58      3.29 o
   4   1   8       65.64       72.61      6.52 o
 -10   2   8       17.39       13.93      2.27 o
  -9   2   8      156.51      155.76      8.34 o
  -8   2   8       76.94       87.63      6.92 o
  -7   2   8        0.16        0.00      1.20 o
  -6   2   8       94.45       96.53      4.24 o
  -5   2   8      216.17      224.76      5.95 o
  -4   2   8      160.92      168.60      4.67 o
  -3   2   8      509.39      512.73      7.08 o
  -2   2   8        1.12        3.09      0.76 o
  -1   2   8      652.11      638.66      9.50 o
   0   2   8        0.53        0.00      1.48 o
   1   2   8       37.72       36.51      3.35 o
   2   2   8      626.25      620.02     19.68 o
   3   2   8       91.93       91.70      6.86 o
   4   2   8       19.77       20.82      3.53 o
 -10   3   8        0.14        0.00      1.44 o
  -9   3   8        0.00        1.38      1.37 o
  -8   3   8       57.56       55.04      4.05 o
  -7   3   8        3.06        1.44      1.13 o
  -6   3   8      125.91      128.33      5.21 o
  -5   3   8      106.22      107.73      4.40 o
  -4   3   8        3.62        5.65      0.97 o
  -3   3   8      217.88      207.36      5.77 o
  -2   3   8        8.13       11.40      1.17 o
  -1   3   8      156.16      156.21      6.46 o
   0   3   8      248.55      245.68      7.75 o
   1   3   8       47.18       60.01      4.09 o
   2   3   8       38.36       37.14      3.20 o
   3   3   8       76.54       81.65      8.00 o
   4   3   8        0.28        2.09      2.81 o
  -9   4   8        0.00        0.38      1.37 o
  -8   4   8       70.72       66.96      4.43 o
  -7   4   8      221.83      216.95      8.39 o
  -6   4   8      119.23      129.05      5.23 o
  -5   4   8      213.92      214.06      6.16 o
  -4   4   8       89.09       86.15      3.50 o
  -3   4   8        3.29        3.15      1.09 o
  -2   4   8        0.29        1.09      0.98 o
  -1   4   8       61.11       58.94      4.04 o
   0   4   8      321.26      365.65      9.67 o
   1   4   8      100.85       93.18      4.91 o
   2   4   8       45.89       42.56      3.32 o
   3   4   8       19.46       12.93      3.35 o
   4   4   8        6.10        5.43      7.60 o
  -9   5   8       32.26       32.00      3.37 o
  -8   5   8       16.77       18.09      2.45 o
  -7   5   8       16.45       10.89      2.12 o
  -6   5   8       32.15       33.78      2.76 o
  -5   5   8       32.24       33.63      2.83 o
  -4   5   8      753.88      758.02     10.17 o
  -3   5   8       54.50       57.58      3.02 o
  -2   5   8      277.80      271.09      7.57 o
  -1   5   8       94.00       95.33      4.37 o
   0   5   8       29.70       27.33      2.63 o
   1   5   8      147.34      140.92      6.00 o
   2   5   8      103.27      111.60      6.98 o
   3   5   8      134.99      145.99     12.78 o
   4   5   8        4.24        4.14      3.45 o
  -9   6   8      166.01      172.62      8.77 o
  -8   6   8        3.20        2.67      1.50 o
  -7   6   8       13.22       12.50      2.01 o
  -6   6   8        3.56        5.05      1.20 o
  -5   6   8        0.16        0.00      1.36 o
  -4   6   8     1439.86     1428.22     19.27 o
  -3   6   8       61.25       60.14      3.31 o
  -2   6   8       67.44       71.60      5.03 o
  -1   6   8       92.83       93.04      5.17 o
   0   6   8       50.93       48.58      3.48 o
   1   6   8        3.05        3.15      1.72 o
   2   6   8       80.04       80.39      7.44 o
   3   6   8        0.37        2.45      2.43 o
  -9   7   8        0.00        0.00      1.82 o
  -8   7   8       59.08       61.78      6.16 o
  -7   7   8       15.17       13.63      2.46 o
  -6   7   8        4.25        3.26      1.39 o
  -5   7   8      100.82      106.27      5.94 o
  -4   7   8      767.85      767.58     12.83 o
  -3   7   8       39.47       41.97      4.04 o
  -2   7   8       37.39       33.66      3.58 o
  -1   7   8        9.13        5.46      1.50 o
   0   7   8       71.63       77.21      4.35 o
   1   7   8       60.99       56.07      4.47 o
   2   7   8        0.48        1.33      2.16 o
   3   7   8       57.33       53.81     11.12 o
  -9   8   8        1.79        0.00      4.66 o
  -8   8   8        1.74        3.31      1.61 o
  -7   8   8        2.45        7.13      2.21 o
  -6   8   8       69.57       78.70      7.08 o
  -5   8   8      335.31      345.14     12.16 o
  -4   8   8      328.93      329.89     11.50 o
  -3   8   8       85.90      106.91      6.47 o
  -2   8   8       21.74       21.52      2.88 o
  -1   8   8        1.20        0.00      1.59 o
   0   8   8       30.18       33.21      3.61 o
   1   8   8       21.80       23.59      3.56 o
   2   8   8        8.46        1.77      4.05 o
   3   8   8        0.67        0.00      4.22 o
  -8   9   8       12.82       14.26      3.71 o
  -7   9   8       22.26       13.93      5.84 o
  -6   9   8       50.59       54.49      6.04 o
  -5   9   8       45.40       29.59      3.64 o
  -4   9   8       56.81       63.44      5.32 o
  -3   9   8        9.12        5.26      1.97 o
  -2   9   8        4.31        4.68      1.92 o
  -1   9   8       19.35       20.34      5.05 o
   0   9   8       33.66       19.84      2.97 o
   1   9   8        5.26        8.33      3.04 o
   2   9   8       21.92       25.35      4.71 o
   3   9   8        9.48        6.58      4.29 o
  -8  10   8        2.55        0.00      3.21 o
  -7  10   8       84.21       99.39      8.47 o
  -6  10   8        1.21        2.18      1.81 o
  -5  10   8        1.44        1.44      1.67 o
  -4  10   8       23.58       20.14      3.24 o
  -3  10   8       72.83       89.59      6.23 o
  -2  10   8      157.99      148.40      7.67 o
  -1  10   8       12.41        6.86      2.03 o
   0  10   8       59.87       56.23      4.74 o
   1  10   8        0.40        0.94      1.39 o
   2  10   8       28.05       29.96     10.70 o
  -8  11   8       59.10       57.76      8.16 o
  -7  11   8       14.98       12.02      2.77 o
  -6  11   8       35.19       32.36      4.19 o
  -5  11   8       25.12       22.45      3.52 o
  -4  11   8      285.13      274.77     11.80 o
  -3  11   8        4.72        2.09      1.93 o
  -2  11   8       86.47       96.15      6.31 o
  -1  11   8        6.26        9.60      2.18 o
   0  11   8      178.66      176.81      8.50 o
   1  11   8        0.05        1.66      1.80 o
   2  11   8       69.10       71.39      8.76 o
  -7  12   8        5.06        5.81      2.65 o
  -6  12   8       15.61       16.22      3.20 o
  -5  12   8       13.14       15.07      3.13 o
  -4  12   8       89.34      111.37      7.40 o
  -3  12   8       34.19       24.61      3.55 o
  -2  12   8       23.65       16.91      3.46 o
  -1  12   8      153.34      153.15      8.06 o
   0  12   8       17.61       22.17      3.32 o
   1  12   8        9.10        7.61      2.55 o
  -6  13   8        4.70        3.47      1.95 o
  -5  13   8       73.40       58.84      5.78 o
  -4  13   8       23.84       21.58      3.51 o
  -3  13   8       31.17       34.94      4.24 o
  -2  13   8       27.30       29.57      4.39 o
  -1  13   8        0.51        0.06      1.73 o
   0  13   8       30.00       22.05      3.12 o
   1  13   8       21.85       27.44      4.02 o
  -6  14   8      143.16      156.53      9.46 o
  -5  14   8      672.36      676.92     19.01 o
  -4  14   8       42.14       43.14      5.08 o
  -3  14   8       26.55       22.70      3.48 o
  -2  14   8       72.66       72.47      6.86 o
  -1  14   8      137.74      149.51      9.65 o
   0  14   8        6.48        3.06      1.91 o
  -4  15   8        8.80        6.45      2.45 o
  -3  15   8        3.70        0.00      2.37 o
  -2  15   8        5.44        5.50      2.26 o
  -1  15   8        9.18       14.49      3.64 o
  -9   1   9      104.48      111.27      5.34 o
  -8   1   9       57.62       51.19      3.61 o
  -7   1   9        2.78        1.44      1.11 o
  -6   1   9       17.60       17.81      1.90 o
  -5   1   9        8.68        6.96      1.13 o
  -4   1   9       13.56       17.31      1.85 o
  -3   1   9       49.77       49.71      2.98 o
  -2   1   9      220.29      208.90      5.83 o
  -1   1   9       32.94       24.03      3.67 o
   0   1   9        0.91        0.00      2.03 o
   1   1   9       29.52       28.37      3.33 o
   2   1   9        8.00       10.13      2.01 o
   3   1   9       70.40       70.12      7.72 o
  -9   2   9       13.40        8.36      1.69 o
  -8   2   9       12.86       11.13      2.98 o
  -7   2   9       64.22       77.57      4.18 o
  -6   2   9       20.98       22.13      2.10 o
  -5   2   9      124.63      118.81      4.37 o
  -4   2   9        3.91        4.58      1.25 o
  -3   2   9      256.81      249.28      6.44 o
  -2   2   9        9.14        6.83      1.30 o
  -1   2   9       10.20       11.22      1.84 o
   0   2   9      122.51      128.35      7.77 o
   1   2   9        2.66        2.75      1.69 o
   2   2   9      188.74      191.64      7.73 o
   3   2   9       13.50        8.22      3.71 o
  -9   3   9        0.80        1.43      1.59 o
  -8   3   9       14.57        9.92      1.88 o
  -7   3   9        3.60        1.82      1.08 o
  -6   3   9      257.92      265.76      7.47 o
  -5   3   9       29.11       30.73      2.58 o
  -4   3   9        5.63        3.62      1.13 o
  -3   3   9       90.45      100.42      4.19 o
  -2   3   9       25.39       20.44      2.24 o
  -1   3   9       46.98       57.27      4.17 o
   0   3   9      106.58      105.87      9.29 o
   1   3   9        4.93       13.92      2.64 o
   2   3   9       21.47       19.47      3.35 o
   3   3   9       13.25       15.82      3.98 o
  -9   4   9      113.87      126.01      6.40 o
  -8   4   9       52.54       57.17      4.03 o
  -7   4   9       24.69       23.08      2.42 o
  -6   4   9       44.20       52.70      3.35 o
  -5   4   9      619.79      664.90     12.62 o
  -4   4   9       14.75       19.34      2.06 o
  -3   4   9      582.59      627.36     11.82 o
  -2   4   9        2.07        0.66      1.18 o
  -1   4   9        8.93       11.93      2.48 o
   0   4   9      100.20      125.14      9.30 o
   1   4   9      465.03      466.05     12.40 o
   2   4   9        0.44        2.21      1.89 o
   3   4   9       87.42      109.93      9.79 o
  -9   5   9       17.01       11.82      2.50 o
  -8   5   9      110.70      105.01      6.38 o
  -7   5   9        0.16        1.71      1.29 o
  -6   5   9       80.22       77.85      5.67 o
  -5   5   9        0.31        2.99      1.75 o
  -4   5   9       95.50       97.10      5.12 o
  -3   5   9       12.93       16.65      2.58 o
  -2   5   9       19.02       15.39      2.11 o
  -1   5   9      211.51      211.64      8.18 o
   0   5   9      193.75      195.20      9.06 o
   1   5   9      175.57      188.79     15.81 o
   2   5   9        0.41        2.03      1.62 o
   3   5   9        0.34        0.00      2.71 o
  -9   6   9       19.34       17.55      3.08 o
  -8   6   9       57.63       57.55      4.81 o
  -7   6   9       13.85       13.80      2.29 o
  -6   6   9        1.79        4.41      2.40 o
  -5   6   9      347.51      377.70     10.80 o
  -4   6   9      141.83      162.86      7.98 o
  -3   6   9      108.87      113.36      6.49 o
  -2   6   9      115.80      119.38      5.78 o
  -1   6   9      816.74      801.08     15.95 o
   0   6   9       29.47       33.03      5.24 o
   1   6   9       75.53       70.38      6.50 o
   2   6   9      168.28      187.02     10.70 o
  -8   7   9      154.93      169.43      9.56 o
  -7   7   9      158.05      152.23      8.60 o
  -6   7   9       28.91       32.85      4.36 o
  -5   7   9       88.03       90.02      6.28 o
  -4   7   9       43.70       46.32      4.34 o
  -3   7   9       31.06       29.24      3.58 o
  -2   7   9       50.79       40.51      3.37 o
  -1   7   9      352.01      357.25     10.72 o
   0   7   9       81.83       84.28      6.49 o
   1   7   9        4.49        9.51      2.82 o
   2   7   9       22.74       22.29      3.90 o
  -8   8   9       20.21       22.68      4.47 o
  -7   8   9       53.65       55.66      6.51 o
  -6   8   9        1.25        3.85      1.99 o
  -5   8   9      109.92      108.77      7.06 o
  -4   8   9       21.04       13.12      2.52 o
  -3   8   9      104.47      113.73      6.91 o
  -2   8   9        0.15        0.00      1.29 o
  -1   8   9       74.15       88.32      6.82 o
   0   8   9        1.70        0.00      1.47 o
   1   8   9       26.48       21.56      5.28 o
   2   8   9       11.43       14.63      3.23 o
  -8   9   9        4.44        3.17      2.11 o
  -7   9   9       13.52       14.62      3.46 o
  -6   9   9        0.14        0.15      1.57 o
  -5   9   9       95.12       92.27      6.80 o
  -4   9   9        1.83        1.05      2.11 o
  -3   9   9       14.64       16.48      2.93 o
  -2   9   9       17.23       14.62      3.39 o
  -1   9   9        6.15        8.77      2.58 o
   0   9   9       41.65       35.24      4.04 o
   1   9   9       11.75       10.01      2.86 o
  -7  10   9       11.48        8.95      2.26 o
  -6  10   9       46.94       49.88      5.71 o
  -5  10   9       62.40       69.45      6.00 o
  -4  10   9        0.60        1.53      1.54 o
  -3  10   9       22.09       16.86      3.04 o
  -2  10   9       46.89       53.19      5.02 o
  -1  10   9       11.38        5.84      2.15 o
   0  10   9       27.58       21.25      3.19 o
   1  10   9       25.58       28.42      4.39 o
  -7  11   9        9.20        5.91      2.16 o
  -6  11   9       63.66       70.29      6.33 o
  -5  11   9       15.63       15.73      3.28 o
  -4  11   9       23.08       20.43      3.40 o
  -3  11   9        4.17        3.96      2.00 o
  -2  11   9        8.01        7.90      2.66 o
  -1  11   9       79.05       91.08      6.54 o
   0  11   9       34.89       37.89      4.27 o
  -6  12   9        4.35        7.71      2.45 o
  -5  12   9        3.34        0.00      1.88 o
  -4  12   9        2.98        2.44      2.18 o
  -3  12   9       30.65       39.26      4.40 o
  -2  12   9        5.16        3.99      3.01 o
  -1  12   9        0.00        0.91      2.23 o
   0  12   9        0.29        2.16      1.94 o
  -5  13   9      106.65      102.51      7.71 o
  -4  13   9       13.17        7.18      2.27 o
  -3  13   9       50.69       44.34      4.94 o
  -2  13   9       68.74       71.89      6.95 o
  -1  13   9        3.36        0.00      4.40 o
  -3  14   9        1.31        1.69      2.44 o
  -9   0  10       83.66       82.83      6.51 o
  -8   0  10       28.18       36.21      4.09 o
  -7   0  10       96.98       85.43      5.81 o
  -6   0  10      171.30      160.78     11.00 o
  -5   0  10        9.22       16.01      3.54 o
  -4   0  10       44.78       53.57      6.00 o
  -3   0  10        6.87        8.55      2.13 o
  -2   0  10      148.41      152.17     12.70 o
  -1   0  10      253.00      287.21     19.17 o
   0   0  10      368.49      401.54     18.16 o
   1   0  10        0.13        1.95      2.60 o
   2   0  10       79.91       99.92      8.88 o
  -9   1  10        7.98        7.52      1.64 o
  -8   1  10       30.66       28.38      2.63 o
  -7   1  10       26.82       32.67      3.08 o
  -6   1  10       36.59       37.27      3.03 o
  -5   1  10        6.66        3.67      2.07 o
  -4   1  10      152.67      153.44      6.12 o
  -3   1  10       32.04       27.41      3.30 o
  -2   1  10       31.31       26.61      3.06 o
  -1   1  10        5.39       11.22      3.60 o
   0   1  10       65.93       69.84      5.39 o
   1   1  10       71.82       77.31      5.64 o
   2   1  10        0.12        2.90      2.80 o
  -9   2  10        1.71        4.49      1.62 o
  -8   2  10        0.96        0.00      1.43 o
  -7   2  10       43.87       44.69      3.77 o
  -6   2  10       44.15       45.87      3.61 o
  -5   2  10      689.60      734.15     16.85 o
  -4   2  10        6.47        2.97      1.27 o
  -3   2  10        0.93        1.12      1.10 o
  -2   2  10        8.05        7.87      2.44 o
  -1   2  10        2.61        6.36      2.53 o
   0   2  10        0.70        1.06      1.95 o
   1   2  10        7.30        3.63      1.67 o
   2   2  10       39.81       45.11      5.51 o
  -9   3  10       39.38       41.41      4.86 o
  -8   3  10       10.31       11.36      2.49 o
  -7   3  10       14.41        9.84      1.99 o
  -6   3  10      284.18      306.26      9.18 o
  -5   3  10      557.17      555.65     11.77 o
  -4   3  10       44.86       42.61      3.31 o
  -3   3  10       20.57       18.56      2.64 o
  -2   3  10       22.96       18.22      3.07 o
  -1   3  10      148.82      148.81      8.62 o
   0   3  10        0.78        0.45      1.63 o
   1   3  10       21.19       22.45      6.48 o
  -8   4  10        2.22        2.17      1.77 o
  -7   4  10        6.34        5.89      2.01 o
  -6   4  10      164.50      150.26      7.78 o
  -5   4  10      116.45      116.30      6.49 o
  -4   4  10       15.85       12.94      2.18 o
  -3   4  10        0.23        0.00      1.89 o
  -2   4  10       39.41       38.89      3.64 o
  -1   4  10        4.69        2.17      2.51 o
   0   4  10      394.19      398.11     13.75 o
   1   4  10        1.98        0.00      2.65 o
  -8   5  10        0.68        2.32      1.80 o
  -7   5  10       39.64       35.08      4.19 o
  -6   5  10       63.98       59.26      4.95 o
  -5   5  10       30.71       34.76      3.34 o
  -4   5  10       19.02       21.67      3.02 o
  -3   5  10        0.97        4.87      1.91 o
  -2   5  10      126.23      119.35      6.42 o
  -1   5  10        0.27        3.66      2.14 o
   0   5  10      365.40      368.61     25.67 o
   1   5  10        1.60        0.63      3.13 o
  -8   6  10       45.68       48.67      5.10 o
  -7   6  10       43.03       35.84      4.35 o
  -6   6  10        3.24        1.70      1.57 o
  -5   6  10       10.50        8.37      1.82 o
  -4   6  10       47.45       35.00      3.89 o
  -3   6  10       60.50       70.26      6.33 o
  -2   6  10        4.97        4.38      2.29 o
  -1   6  10        4.59        4.81      2.86 o
   0   6  10       16.37       22.19      7.19 o
   1   6  10       17.57       12.43      4.93 o
  -8   7  10        0.60        0.00      1.77 o
  -7   7  10       23.90       20.60      3.38 o
  -6   7  10        2.09        0.82      1.71 o
  -5   7  10       18.73       16.37      3.11 o
  -4   7  10      101.64      105.73      6.85 o
  -3   7  10       74.03       69.56      6.87 o
  -2   7  10        5.75        5.05      1.72 o
  -1   7  10        9.73        5.62      3.05 o
   0   7  10        0.53        0.01      2.07 o
   1   7  10      151.74      163.55     12.27 o
  -7   8  10        4.46        1.82      2.13 o
  -6   8  10       58.27       64.08      6.53 o
  -5   8  10        0.93        0.10      1.79 o
  -4   8  10        8.58        8.69      2.09 o
  -3   8  10       58.94       59.03      6.14 o
  -2   8  10        4.38        4.41      2.10 o
  -1   8  10        0.21        0.00      2.34 o
   0   8  10        0.15        0.00      2.49 o
  -7   9  10        0.92        0.27      1.73 o
  -6   9  10       22.36       25.46      3.81 o
  -5   9  10        0.54        4.27      2.43 o
  -4   9  10       44.70       50.60      5.00 o
  -3   9  10        4.15        3.20      1.82 o
  -2   9  10      109.57      122.35      7.67 o
  -1   9  10        0.08        1.98      2.10 o
   0   9  10        8.92        9.82      3.92 o
  -6  10  10       13.11       19.12      3.77 o
  -5  10  10        7.42        7.69      2.17 o
  -4  10  10        8.33        6.42      2.72 o
  -3  10  10       46.11       53.96      6.19 o
  -2  10  10       20.57       26.27      3.77 o
  -1  10  10        3.84        0.01      2.11 o
  -5  11  10       61.26       61.10      5.92 o
  -4  11  10       30.69       40.66      4.85 o
  -3  11  10       40.36       35.93      5.28 o
  -2  11  10       45.83       50.57      6.00 o
  -8   1  11        2.83        0.00      1.36 o
  -7   1  11        7.79       11.21      2.30 o
  -6   1  11      157.58      163.97      7.14 o
  -5   1  11       27.09       27.70      3.36 o
  -4   1  11        8.81        6.26      1.63 o
  -3   1  11       15.30       14.49      2.41 o
  -2   1  11       11.03        6.85      1.76 o
  -1   1  11       33.72       31.55      4.83 o
   0   1  11       31.31       27.36      3.88 o
  -8   2  11        8.04        8.02      2.74 o
  -7   2  11       32.37       29.92      5.53 o
  -6   2  11      120.14      116.90      7.97 o
  -5   2  11        2.40        2.12      2.03 o
  -4   2  11       55.17       43.73      8.15 o
  -3   2  11      128.84      109.60      7.33 o
  -2   2  11      259.16      252.91     11.11 o
  -1   2  11       27.31       29.01      8.49 o
   0   2  11        6.50        6.67      2.64 o
  -8   3  11        0.00        1.67      2.12 o
  -7   3  11        4.63        4.72      2.45 o
  -6   3  11      112.60      116.76      8.12 o
  -5   3  11        5.84        2.80      2.18 o
  -4   3  11        0.11        0.00      2.71 o
  -3   3  11       28.81       31.92      4.20 o
  -2   3  11      201.28      189.37      9.96 o
  -1   3  11       27.49       29.68      6.35 o
   0   3  11        5.02       10.01      3.31 o
  -7   4  11        6.44        4.42      2.17 o
  -6   4  11        2.26        0.00      2.21 o
  -5   4  11        4.83        0.00      2.40 o
  -4   4  11       27.45       22.31      4.54 o
  -3   4  11      117.72       85.96      7.75 o
  -2   4  11       32.20       29.73      3.96 o
  -1   4  11       23.62       23.31      3.83 o
   0   4  11       62.25       71.24     10.44 o
  -7   5  11        0.80        0.76      2.15 o
  -6   5  11       50.98       43.87      5.57 o
  -5   5  11        7.69        7.02      4.90 o
  -4   5  11       39.71       36.24      4.75 o
  -3   5  11        0.02        2.20      1.40 o
  -2   5  11       30.50       30.07      4.06 o
  -1   5  11        0.19        0.21      4.79 o
  -7   6  11        9.08        3.64      2.57 o
  -6   6  11       22.28       18.52      3.60 o
  -5   6  11       21.63       15.30      3.35 o
  -4   6  11        9.13       11.76      3.06 o
  -3   6  11        1.00        1.25      1.56 o
  -2   6  11        2.17        0.00      2.39 o
  -1   6  11        1.38        2.49      4.24 o
  -6   7  11       61.92       69.47      9.41 o
  -5   7  11       13.56       12.04      3.74 o
  -4   7  11       79.04       94.70      8.05 o
  -3   7  11        3.77        1.52      1.55 o
  -2   7  11        3.10        0.00      7.17 o
  -1   7  11      114.36      131.07      9.54 o
  -6   8  11       13.35       17.16      3.28 o
  -5   8  11       28.71       23.51      6.00 o
  -4   8  11       44.76       44.04      6.14 o
  -3   8  11        6.67        6.57      2.53 o
  -2   8  11       12.17       23.77      5.17 o
  -5   9  11        8.96        6.20      2.90 o
  -4   9  11        1.23        2.62      2.70 o
  -3   9  11       18.35       23.39      4.44 o
  -6   0  12      131.91      137.20     16.00 o
  -5   0  12       13.24        5.06      3.74 o
  -4   0  12        0.05        0.00      3.23 o
  -3   0  12      117.26      121.20     13.65 o
  -2   0  12        2.24        4.90      3.75 o
  -6   1  12      141.04      142.58     11.26 o
  -5   1  12       24.37       19.55      4.17 o
  -4   1  12        0.32        0.00      1.72 o
  -3   1  12       15.44       13.39      2.97 o
  -6   2  12       41.68       41.18      6.46 o
  -5   2  12        7.90        6.55      6.27 o
  -4   2  12        0.48        0.00      1.49 o
  -3   2  12       32.74       29.03      4.08 o
  -6   3  12        0.89        4.71      3.13 o
  -5   3  12       27.37       24.45      4.93 o
  -4   3  12       31.64       23.94      3.70 o
  -3   3  12        6.04        5.25      1.97 o
  -5   4  12        2.11        0.16      4.81 o
  -4   4  12       12.87        5.38      2.42 o
  -3   4  12        0.01        1.99      1.60 o
 
